# Supplementary material for: Hormone-mediated growth dynamics of the barley pericarp as revealed by magnetic resonance imaging and transcript profiling
Source: J Exp Bot. 2015 Aug 14;66(21):6927–43. doi: 10.1093/jxb/erv397 (PMC4623697; doi:10.1093/jxb/erv397)
Supplement: Supplementary Data [file supp_erv397_jexbot149450_file001.xls]

## Sheet: Tabelle5
Supplemental Table 1: Differentially expressed transcripts in barley pericarp
Log2 transformed, quantile normalised and baseline transformed microarray data from three biological replicates;
ANOVA analysis was preformed (p<0.005, FC>3) and p values corrected after Benjamini-Hochberg are given
Array Identifier	Days after pollination					p (corrected)	Annotation
	0	4	8	10	14		BIN__BINCODE	BIN__Name	BIN__Description	uniref90 Hit desciption	oryza-protein Hit description	TAIR10 Hit description	uniprot-sprot Hit description	BIN2__BINCODE	BIN2__Description	BIN2__Name	Blast2go-Enzyme Codes	Blast2go-GOs	Blast2go-Seq Description
hv_00001	-0.00881259	2.05822	-1.71178	-0.574768	1.94754	5.27924e-05	1_1_1_1	PS.lightreaction.photosystem II.LHC-II	moderately similar to ( 205) AT2G05070 | Symbols: LHCB2.2, LHCB2 | LHCB2.2; chlorophyll binding | chr2:1799436-1800329 REVERSEmoderately similar to ( 213) CB23_ORYSA Chlorophyll a-b binding protein, chloroplast precursor (LHCII type I CAB) (LHCP) - Oryza sativa (Rice)moderately similar to ( 213) loc_os03g39610 12003.m35304 protein chlorophyll a-b binding protein, chloroplast precursor, putative, …	Chlorophyll a-b binding protein of LHCII n=1 Tax=Chlamydomonas reinhardtii RepID=A8JCU4_CHLRE	type II light-harvesting chlorophyll a/b-binding protein [Oryza sativa Japonica Group]	LHCB2.2, LHCB2 | photosystem II light harvesting complex gene 2.2 | chr2:1799436-1800329 REVERSE LENGTH=265	Chlorophyll a-b binding protein, chloroplastic OS=Oryza sativa subsp. japonica GN=RCABP89 PE=2 SV=1					C:membrane; P:photosynthesis, light harvesting; C:chloroplast	chlorophyll a-b binding protein of lhcii
hv_00004	-1.11973	-1.07134	0.521663	1.17584	1.86804	0.00268349	2_1_2_3	major CHO metabolism.synthesis.starch.starch branching	very weakly similar to (81.6) AT5G03650 | Symbols: SBE2.2 | SBE2.2 (starch branching enzyme 2.2); 1,4-alpha-glucan branching enzyme | chr5:931924-937470 FORWARDweakly similar to ( 125) GLGB_ORYSA 1,4-alpha-glucan branching enzyme, chloroplast precursor (EC 2.4.1.18) (Starch branching enzyme) (Q-enzyme) - Oryza sativa (Rice)weakly similar to ( 125) loc_os06g51084 12006.m091801 protein 1,4-alpha-gl…	Starch branching enzyme I n=1 Tax=Triticum aestivum RepID=O24393_WHEAT	1,4-alpha-glucan branching enzyme [Oryza sativa Japonica Group]	SBE2.2 | starch branching enzyme 2.2 | chr5:931924-937470 FORWARD LENGTH=805	1,4-alpha-glucan-branching enzyme, chloroplastic/amyloplastic OS=Oryza sativa subsp. japonica GN=SBE1 PE=1 SV=2				EC:3.2.1.0	F:hydrolase activity, hydrolyzing O-glycosyl compounds; P:carbohydrate metabolic process; F:cation binding; F:transferase activity	starch branching enzyme i
hv_00006	-6.39653	-5.72314	-0.0380376	1.27815	2.63803	1.13141e-07	20_1	stress.biotic	moderately similar to ( 312) IAA1_HORVU Alpha-amylase inhibitor BMAI-1 precursor (Allergen Hor v 1) (Alpha-amylase flour inhibitor) (Fragment) - Hordeum vulgare (Barley)weakly similar to ( 162) loc_os07g11380 12007.m079638 protein seed allergenic protein RAG2 precursor, putative, expressed no original description	Alpha-amylase inhibitor BMAI-1 (Fragment) n=2 Tax=Triticeae RepID=IAA1_HORVU	allergenic protein [Oryza sativa Japonica Group]		Alpha-amylase inhibitor BMAI-1 (Fragment) OS=Hordeum vulgare GN=IAM1 PE=1 SV=2					F:alpha-amylase inhibitor activity; F:serine-type endopeptidase inhibitor activity; P:type I hypersensitivity; C:cytoplasmic membrane-bounded vesicle; C:extracellular region	allergenic protein
hv_00007	-9.16856	-8.72124	-0.0544545	1.25214	2.78458	1.03158e-08	20_1	stress.biotic	weakly similar to ( 139) IAA1_HORVU Alpha-amylase inhibitor BMAI-1 precursor (Allergen Hor v 1) (Alpha-amylase flour inhibitor) (Fragment) - Hordeum vulgare (Barley)very weakly similar to (84.0) loc_os07g11380 12007.m079638 protein seed allergenic protein RAG2 precursor, putative, expressed no original description	Alpha-amylase inhibitor BMAI-1 (Fragment) n=2 Tax=Triticeae RepID=IAA1_HORVU	allergenic protein [Oryza sativa Japonica Group]		Alpha-amylase inhibitor BMAI-1 (Fragment) OS=Hordeum vulgare GN=IAM1 PE=1 SV=2					F:alpha-amylase inhibitor activity; F:serine-type endopeptidase inhibitor activity; P:type I hypersensitivity; C:cytoplasmic membrane-bounded vesicle; C:extracellular region	allergenic protein
hv_00011	-0.00811609	-0.856631	-0.986469	1.48197	1.40437	3.59049e-06	29_5_11_1	protein.degradation.ubiquitin.ubiquitin	moderately similar to ( 237) AT3G52590 | Symbols: UBQ1, EMB2167, ERD16, HAP4 | UBQ1 (UBIQUITIN EXTENSION PROTEIN 1); protein binding / structural constituent of ribosome | chr3:19505668-19506681 FORWARDweakly similar to ( 145) UBIQ_CHLRE Ubiquitin - Chlamydomonas reinhardtiimoderately similar to ( 237) loc_os09g39500 12009.m60242 protein ubiquitin fusion protein, putative, expressed no original d…	Ubiquitin-60S ribosomal protein L40 n=79 Tax=Eukaryota RepID=RL40_DROME	ubiquitin/ribosomal polyprotein [Oryza sativa Japonica Group]	UBQ1, EMB2167, ERD16, HAP4 | ubiquitin extension protein 1 | chr3:19505668-19506681 FORWARD LENGTH=128	Ubiquitin-60S ribosomal protein L40 OS=Drosophila melanogaster GN=RpL40 PE=1 SV=2				EC:3.6.5.3	P:translation; P:ubiquitin-dependent protein catabolic process; P:regulation of transcription, DNA-dependent; F:structural constituent of ribosome; P:ribosome biogenesis; F:protein binding; P:chromatin organization; C:lipid particle; C:cytosolic large ribosomal subunit; P:response to stress; C:nucleus; P:protein modification process	ribosomal protein ubq l40e
hv_00015	1.2525	0.429576	0.0431267	-0.395188	-1.1868	1.93146e-07	29_2_1_2_2_57	protein.synthesis.ribosomal protein.eukaryotic.60S subunit.L7A	moderately similar to ( 396) AT2G47610 | Symbols: | 60S ribosomal protein L7A (RPL7aA) | chr2:19529854-19531401 FORWARDmoderately similar to ( 423) RL7A_ORYSA 60S ribosomal protein L7a - Oryza sativa (Rice)moderately similar to ( 423) loc_os09g32976 12009.m22160 protein 60S ribosomal protein L7a, putative, expressed no original description	60S ribosomal protein L7a n=11 Tax=Poaceae RepID=RL7A_ORYSJ	ribosomal protein L7A [Oryza sativa Japonica Group]	| Ribosomal protein L7Ae/L30e/S12e/Gadd45 family protein | chr2:19529854-19531401 FORWARD LENGTH=257	60S ribosomal protein L7a OS=Oryza sativa subsp. japonica GN=RPL7A PE=2 SV=1				EC:3.6.5.3	C:ribosome; F:structural constituent of ribosome; F:protein binding; P:ribosome biogenesis; F:zinc ion binding; P:translation	60s ribosomal protein l7a
hv_00016	1.47258	0.317153	0.00478903	-0.396758	-0.758986	0.000331463	29_2_1_2_2_57	protein.synthesis.ribosomal protein.eukaryotic.60S subunit.L7A	moderately similar to ( 416) AT3G62870 | Symbols: | 60S ribosomal protein L7A (RPL7aB) | chr3:23242862-23244273 REVERSEmoderately similar to ( 463) RL7A_ORYSA 60S ribosomal protein L7a - Oryza sativa (Rice)moderately similar to ( 463) loc_os09g32976 12009.m22160 protein 60S ribosomal protein L7a, putative, expressed no original description	60S ribosomal protein L7a n=11 Tax=Poaceae RepID=RL7A_ORYSJ	ribosomal protein L7A [Oryza sativa Japonica Group]	| Ribosomal protein L7Ae/L30e/S12e/Gadd45 family protein | chr3:23242862-23244273 REVERSE LENGTH=256	60S ribosomal protein L7a OS=Oryza sativa subsp. japonica GN=RPL7A PE=2 SV=1				EC:3.6.5.3	C:ribosome; F:structural constituent of ribosome; P:ribosome biogenesis; P:translation	60s ribosomal protein l7a
hv_00019	1.22083	0.260828	-0.0474925	-0.216019	-0.481336	4.69131e-05	29_2_1_2_1_21	protein.synthesis.ribosomal protein.eukaryotic.40S subunit.S21	weakly similar to ( 134) AT5G27700 | Symbols: | structural constituent of ribosome | chr5:9807541-9808048 REVERSEweakly similar to ( 150) RS21_ORYSA 40S ribosomal protein S21 - Oryza sativa (Rice)weakly similar to ( 145) loc_os03g46490 12003.m09669 protein 40S ribosomal protein S21, putative no original description	40S ribosomal protein S21 n=5 Tax=Oryza sativa RepID=RS21_ORYSJ	40S subunit ribosomal protein [Oryza sativa Japonica Group]	| Ribosomal protein S21e | chr5:9807541-9808048 REVERSE LENGTH=82	40S ribosomal protein S21 OS=Oryza sativa subsp. japonica GN=RPS21 PE=3 SV=1				EC:3.6.5.3	C:ribosome; F:structural constituent of ribosome; C:cytoplasmic membrane-bounded vesicle; P:translation	40s ribosomal protein s21
hv_00021	5.1099	2.25336	-0.938895	-1.06221	-0.0459882	2.49404e-06	9_6	mitochondrial electron transport / ATP synthesis.cytochrome c	weakly similar to ( 131) AT1G22840 | Symbols: CYTC-1, ATCYTC-A | CYTC-1 (CYTOCHROME C-1); electron carrier/ heme binding / iron ion binding | chr1:8079384-8080246 FORWARDweakly similar to ( 139) CYC_PHAAU Cytochrome c - Phaseolus aureus (Mung bean) (Vigna radiata)weakly similar to ( 133) loc_os05g34770 12005.m27830 protein cytochrome c, putative, expressed no original description	Predicted protein n=6 Tax=Populus RepID=B9IQC2_POPTR	cytochrome C [Oryza sativa Japonica Group]	CYTC-1, ATCYTC-A | CYTOCHROME C-1 | chr1:8079384-8080286 FORWARD LENGTH=114	Cytochrome c OS=Vigna radiata var. radiata PE=1 SV=1					C:respiratory chain; F:electron carrier activity; C:mitochondrial matrix; F:heme binding; P:transport; P:electron transport chain	cyc_phaau ame: full=cytochrome c
hv_00023	-0.0719227	-0.0234458	0.177646	5.76512	6.02001	5.49429e-07	9_6	mitochondrial electron transport / ATP synthesis.cytochrome c	very weakly similar to (85.5) CYC_SOLTU Cytochrome c - Solanum tuberosum (Potato) no original description	Putative cytochrome c (Fragment) n=1 Tax=Latrodectus hesperus RepID=E7D190_9ARAC	cytochrome C [Oryza sativa Japonica Group]	CYTC-2 | cytochrome c-2 | chr4:6277083-6278281 FORWARD LENGTH=112	Cytochrome c OS=Samia cynthia PE=1 SV=2					C:respiratory chain; F:electron carrier activity; C:mitochondrial matrix; F:heme binding; P:transport; P:electron transport chain	cytochrome c
hv_00030	-0.110515	-0.14764	-0.0403798	2.26645	3.24309	0.000304365	2_1_2_5	major CHO metabolism.synthesis.starch.transporter	weakly similar to ( 192) AT3G08580 | Symbols: AAC1 | AAC1 (ADP/ATP CARRIER 1); ATP:ADP antiporter/ binding | chr3:2605706-2607030 REVERSEweakly similar to ( 195) ADT1_MAIZE ADP,ATP carrier protein 1, mitochondrial precursor (ADP/ATP translocase 1) (Adenine nucleotide translocator 1) (ANT 1) - Zea mays (Maize)weakly similar to ( 194) loc_os02g48720 12002.m33839 protein ADP,ATP carrier protein, mit…	Putative ADP/ATP translocase n=1 Tax=Graphocephala atropunctata RepID=Q1W2B2_9HEMI	ATP/ADP translocator [Oryza sativa Japonica Group]	AAC1 | ADP/ATP carrier 1 | chr3:2605706-2607030 REVERSE LENGTH=381	ADP,ATP carrier protein OS=Drosophila melanogaster GN=sesB PE=2 SV=4					F:binding; C:mitochondrial inner membrane; P:flight behavior; P:ADP transport; C:lipid particle; P:transmembrane transport; F:ATP:ADP antiporter activity; P:determination of adult lifespan; P:locomotion; C:integral to membrane; P:muscle cell homeostasis; P:ATP transport; P:neuron homeostasis	carrier protein
hv_00032	1.12726	0.0543655	0.0894022	-0.192901	-0.517158	1.83516e-06	29_2_4	protein.synthesis.elongation	very weakly similar to (84.3) AT5G19510 | Symbols: | elongation factor 1B alpha-subunit 2 (eEF1Balpha2) | chr5:6581854-6583137 REVERSEvery weakly similar to ( 100) EF1B_WHEAT Elongation factor 1-beta (EF-1-beta) (Elongation factor 1B-alpha 2) (eEF-1B alpha) (Elongation factor 1-beta') (EF-1-beta') - Triticum aestivum (Wheat)very weakly similar to (89.0) loc_os07g46750 12007.m08892 protein elongat…	Elongation factor 1-beta n=1 Tax=Triticum aestivum RepID=EF1B_WHEAT	elongation factor 1 beta' [Oryza sativa Japonica Group]	| Translation elongation factor EF1B/ribosomal protein S6 family protein | chr5:6581854-6583137 REVERSE LENGTH=224	Elongation factor 1-beta OS=Triticum aestivum PE=1 SV=2					F:translation elongation factor activity; C:eukaryotic translation elongation factor 1 complex; P:translational elongation	elongation factor 1-beta
hv_00037	-1.62241	-1.35656	-0.024383	1.11807	1.88566	9.68803e-05	31_1	cell.organisation	weakly similar to ( 145) AT1G20010 | Symbols: TUB5 | TUB5; structural constituent of cytoskeleton | chr1:6938033-6940481 REVERSEweakly similar to ( 150) TBB_CHLRE Tubulin beta-1/beta-2 chain - Chlamydomonas reinhardtiiweakly similar to ( 146) loc_os03g56810 12003.m35436 protein tubulin beta-7 chain, putative, expressed no original description	PREDICTED: tubulin beta chain-like n=1 Tax=Sus scrofa RepID=UPI0001E864CB	beta-tubulin [Oryza sativa Japonica Group]	TUB5 | tubulin beta-5 chain | chr1:6938033-6940481 REVERSE LENGTH=449	Tubulin beta chain OS=Trichuris trichiura PE=3 SV=1						tubulin beta-1 chain
hv_00050	-0.39281	1.82181	-0.581998	-0.10759	1.57152	0.000179449	1_1_5_3	PS.lightreaction.other electron carrier (ox/red).ferredoxin reductase	highly similar to ( 518) AT1G20020 | Symbols: ATLFNR2 | FNR2 (FERREDOXIN-NADP(+)-OXIDOREDUCTASE 2); NADPH dehydrogenase/ oxidoreductase/ poly(U) binding | chr1:6942851-6944868 FORWARDhighly similar to ( 549) FENR1_ORYSA Ferredoxin--NADP reductase, leaf isozyme, chloroplast precursor (EC 1.18.1.2) (FNR) - Oryza sativa (Rice)highly similar to ( 549) loc_os06g01850 12006.m04921 protein ferredoxin--N…	Ferredoxin-NADP(H) oxidoreductase n=1 Tax=Triticum aestivum RepID=Q8RVZ9_WHEAT	ferredoxin-NADP+ reductase [Oryza sativa Japonica Group]	ATLFNR2 | ferredoxin-NADP(+)-oxidoreductase 2 | chr1:6942851-6944868 FORWARD LENGTH=369	Ferredoxin--NADP reductase, leaf isozyme, chloroplastic OS=Oryza sativa subsp. japonica GN=Os06g0107700 PE=2 SV=1				EC:1.18.1.2	F:NADP or NADPH binding; C:thylakoid membrane; F:ferredoxin-NADP+ reductase activity; F:FAD binding; C:plastid; P:electron transport chain	ferredoxin-nadp oxidoreductase
hv_00051	-0.336691	1.78196	-0.554105	-0.163796	1.49739	0.000490797	1_1_5_3	PS.lightreaction.other electron carrier (ox/red).ferredoxin reductase	highly similar to ( 518) AT1G20020 | Symbols: ATLFNR2 | FNR2 (FERREDOXIN-NADP(+)-OXIDOREDUCTASE 2); NADPH dehydrogenase/ oxidoreductase/ poly(U) binding | chr1:6942851-6944868 FORWARDhighly similar to ( 549) FENR1_ORYSA Ferredoxin--NADP reductase, leaf isozyme, chloroplast precursor (EC 1.18.1.2) (FNR) - Oryza sativa (Rice)highly similar to ( 549) loc_os06g01850 12006.m04921 protein ferredoxin--N…	Ferredoxin-NADP(H) oxidoreductase n=1 Tax=Triticum aestivum RepID=Q8RVZ9_WHEAT	ferredoxin-NADP+ reductase [Oryza sativa Japonica Group]	ATLFNR2 | ferredoxin-NADP(+)-oxidoreductase 2 | chr1:6942851-6944868 FORWARD LENGTH=369	Ferredoxin--NADP reductase, leaf isozyme, chloroplastic OS=Oryza sativa subsp. japonica GN=Os06g0107700 PE=2 SV=1				EC:1.18.1.2	F:NADP or NADPH binding; C:thylakoid membrane; F:ferredoxin-NADP+ reductase activity; F:FAD binding; C:plastid; P:electron transport chain	ferredoxin-nadp oxidoreductase
hv_00053	1.54468	0.799673	-0.0141102	-0.275577	-0.301371	1.25246e-07	29_2_1_2_2_80	protein.synthesis.ribosomal protein.eukaryotic.60S subunit.P0	moderately similar to ( 422) AT2G40010 | Symbols: | 60S acidic ribosomal protein P0 (RPP0A) | chr2:16708578-16710448 REVERSEmoderately similar to ( 483) RLA0_ORYSJ 60S acidic ribosomal protein P0 OS=Oryza sativa subsp. japonica GN=Os08g0130500 PE=1 SV=3moderately similar to ( 483) loc_os08g03640 12008.m04508 protein 60S acidic ribosomal protein P0, putative, expressed no original description	60S acidic ribosomal protein P0 n=6 Tax=Oryza sativa RepID=RLA0_ORYSJ	acidic ribosomal protein P0 [Oryza sativa Japonica Group]	| Ribosomal protein L10 family protein | chr2:16708578-16710448 REVERSE LENGTH=317	60S acidic ribosomal protein P0 OS=Oryza sativa subsp. japonica GN=Os08g0130500 PE=1 SV=3					C:ribosome; F:structural constituent of ribosome; P:ribosome biogenesis; P:translational elongation	60s acidic ribosomal protein expressed
hv_00056	-1.91438	-1.14288	0.326588	0.342012	0.100295	6.26938e-05	21_1	redox.thioredoxin	weakly similar to ( 137) AT1G45145 | Symbols: ATTRX5, ATH5, LIV1 | ATTRX5; oxidoreductase, acting on sulfur group of donors, disulfide as acceptor | chr1:17075264-17076256 REVERSEweakly similar to ( 150) TRXH_ORYSA Thioredoxin H-type (TRX-H) (Phloem sap 13 kDa protein 1) - Oryza sativa (Rice)weakly similar to ( 150) loc_os07g08840 12007.m079626 protein thioredoxin H-type, putative, expressed no o…	Thioredoxin H-type 1 n=2 Tax=Nicotiana RepID=TRXH1_TOBAC	thioredoxin h [Oryza sativa Japonica Group]	ATTRX5, ATH5, LIV1, TRX5 | thioredoxin H-type 5 | chr1:17075264-17076256 REVERSE LENGTH=118	Thioredoxin H-type OS=Oryza sativa subsp. indica GN=TRXH PE=1 SV=1					P:cell redox homeostasis; P:electron transport chain; C:cytoplasm; F:electron carrier activity; F:protein disulfide oxidoreductase activity; P:glycerol ether metabolic process; P:transport	achain solution structure of thioredoxin type h from oryza sativa
hv_00057	-0.00102611	-0.387929	-0.354868	3.5163	3.23364	7.34886e-06	29_2_4	protein.synthesis.elongation	weakly similar to ( 129) AT2G18110 | Symbols: | elongation factor 1-beta, putative / EF-1-beta, putative | chr2:7872636-7873713 FORWARDweakly similar to ( 119) EF1D1_ORYSA Elongation factor 1-delta 1 (EF-1-delta 1) (Elongation factor 1B-beta 1) (eEF-1B beta 1) - Oryza sativa (Rice)weakly similar to ( 119) loc_os07g46750 12007.m08892 protein elongation factor 1-beta, putative, expressed no origina…	Elongation factor 1 beta' n=1 Tax=Spodoptera exigua RepID=A9LSA6_SPOEX	elongation factor 1 beta [Oryza sativa Japonica Group]	| Translation elongation factor EF1B/ribosomal protein S6 family protein | chr2:7872636-7873713 FORWARD LENGTH=231	Elongation factor 1-beta' OS=Bombyx mori PE=1 SV=2					F:translation elongation factor activity; C:eukaryotic translation elongation factor 1 complex; P:translational elongation	elongation factor 1-beta
hv_00062	-0.248703	1.31913	-0.543659	-0.202062	1.43403	3.92723e-05	1_1_5_2	PS.lightreaction.other electron carrier (ox/red).ferredoxin	weakly similar to ( 107) AT1G60950 | Symbols: FED A, ATFD2 | FED A; 2 iron, 2 sulfur cluster binding / electron carrier/ iron-sulfur cluster binding | chr1:22444565-22445011 FORWARDweakly similar to ( 161) FER_WHEAT Ferredoxin, chloroplast precursor - Triticum aestivum (Wheat)weakly similar to ( 134) loc_os08g01380 12008.m080056 protein ferredoxin-1, chloroplast precursor, putative, expressed no …	Ferredoxin, chloroplastic n=2 Tax=Triticeae RepID=FER_WHEAT	ferredoxin [Oryza sativa Japonica Group]	FED A, ATFD2 | 2Fe-2S ferredoxin-like superfamily protein | chr1:22444565-22445011 FORWARD LENGTH=148	Ferredoxin, chloroplastic OS=Triticum aestivum GN=PETF PE=1 SV=2					P:ferredoxin metabolic process; F:metal ion binding; F:electron carrier activity; P:transport; F:2 iron, 2 sulfur cluster binding; C:chloroplast; P:electron transport chain	fer_wheat ame: full= chloroplastic flags: precursor
hv_00070	-3.94536	-4.76486	0.0279687	2.78527	5.46611	3.79706e-08	35_2	not assigned.unknown	very weakly similar to (91.3) GL19_ORYSA 19 kDa globulin precursor (Alpha-globulin) - Oryza sativa (Rice)very weakly similar to (91.3) loc_os05g41970 12005.m08371 protein globulin precursor, putative, expressed no original description	Globulin n=1 Tax=Hordeum vulgare RepID=Q84NG7_HORVU	26 kDa globulin [Oryza sativa Japonica Group]		19 kDa globulin OS=Oryza sativa subsp. japonica GN=Os05g0499100 PE=1 SV=2					F:nutrient reservoir activity	globulin 1
hv_00073	0.62089	0.308494	0.116121	-0.742443	-0.979482	0.00045709	13_1_3_6_1_1	amino acid metabolism.synthesis.aspartate family.misc.homoserine.aspartate kinase	very weakly similar to (81.6) AT4G19710 | Symbols: AK-HSDH II, AK-HSDH | bifunctional aspartate kinase/homoserine dehydrogenase, putative / AK-HSDH, putative | chr4:10725229-10729536 FORWARDweakly similar to ( 138) AKH2_MAIZE Bifunctional aspartokinase/homoserine dehydrogenase 2, chloroplast precursor (AK-HD 2) (AK-HSDH 2) [Includes: Aspartokinase (EC 2.7.2.4); Homoserine dehydrogenase (EC 1.1.1.…	Aspartate kinase-homoserine dehydrogenase n=4 Tax=Oryza sativa RepID=Q69LG7_ORYSJ	aspartate kinase-homoserine dehydrogenase [Oryza sativa (japonica cultivar-group)]	AK-HSDH II, AK-HSDH | aspartate kinase-homoserine dehydrogenase ii | chr4:10725229-10729536 FORWARD LENGTH=916	Bifunctional aspartokinase/homoserine dehydrogenase 2, chloroplastic OS=Zea mays GN=AKHSDH2 PE=2 SV=1				EC:1.1.1.3; EC:2.7.2.4	P:aspartate family amino acid biosynthetic process; F:homoserine dehydrogenase activity; C:plastid; F:aspartate kinase activity; F:ATP binding; F:aminoacyl-tRNA ligase activity; P:tRNA aminoacylation for protein translation	bifunctional aspartokinase homoserine dehydrogenase chloroplastic precursor
hv_00086	2.47642	1.21388	-0.072471	-0.674272	-1.06305	7.40061e-08	13_1_3_1	amino acid metabolism.synthesis.aspartate family.asparagine	moderately similar to ( 368) AT5G65010 | Symbols: ASN2 | ASN2 (ASPARAGINE SYNTHETASE 2); asparagine synthase (glutamine-hydrolyzing) | chr5:25969224-25972278 FORWARDmoderately similar to ( 392) ASNS_ORYSA Asparagine synthetase [glutamine-hydrolyzing] (EC 6.3.5.4) (Glutamine-dependent asparagine synthetase) - Oryza sativa (Rice)moderately similar to ( 392) loc_os06g15420 12006.m06255 protein aspar…	Asparagine synthetase [glutamine-hydrolyzing] n=5 Tax=Poaceae RepID=ASNS_ORYSJ	asparagine synthetase [Oryza sativa Japonica Group]	ASN2 | asparagine synthetase 2 | chr5:25969224-25972278 FORWARD LENGTH=578	Asparagine synthetase [glutamine-hydrolyzing] OS=Oryza sativa subsp. japonica GN=Os06g0265000 PE=2 SV=3				EC:6.3.5.4	F:asparagine synthase (glutamine-hydrolyzing) activity; P:asparagine biosynthetic process; P:glutamine metabolic process; F:DNA binding; P:regulation of transcription; F:ATP binding	asparagine synthetase
hv_00087	0.960639	0.151666	0.0474901	-0.533908	-0.776828	1.12156e-06	13_1_3_1	amino acid metabolism.synthesis.aspartate family.asparagine	highly similar to ( 844) AT5G65010 | Symbols: ASN2 | ASN2 (ASPARAGINE SYNTHETASE 2); asparagine synthase (glutamine-hydrolyzing) | chr5:25969224-25972278 FORWARDhighly similar to ( 930) ASNS_ORYSA Asparagine synthetase [glutamine-hydrolyzing] (EC 6.3.5.4) (Glutamine-dependent asparagine synthetase) - Oryza sativa (Rice)highly similar to ( 930) loc_os06g15420 12006.m06255 protein asparagine synthe…	Asparagine synthetase [glutamine-hydrolyzing] n=5 Tax=Poaceae RepID=ASNS_ORYSJ	asparagine synthetase [Oryza sativa Japonica Group]	ASN2 | asparagine synthetase 2 | chr5:25969224-25972278 FORWARD LENGTH=578	Asparagine synthetase [glutamine-hydrolyzing] OS=Oryza sativa subsp. japonica GN=Os06g0265000 PE=2 SV=3				EC:6.3.5.4	F:asparagine synthase (glutamine-hydrolyzing) activity; P:asparagine biosynthetic process; P:glutamine metabolic process; F:DNA binding; P:regulation of transcription; F:ATP binding	asparagine synthetase
hv_00096	1.37789	0.406851	-0.138516	-0.60477	-2.06051	8.97247e-05	29_2_1_2_2_9	protein.synthesis.ribosomal protein.eukaryotic.60S subunit.L9	weakly similar to ( 181) AT1G33140 | Symbols: PGY2 | PGY2 (PIGGYBACK2); structural constituent of ribosome | chr1:12023360-12024502 FORWARDmoderately similar to ( 202) RL9_ORYSA 60S ribosomal protein L9 - Oryza sativa (Rice)moderately similar to ( 202) loc_os09g31180 12009.m060014 protein 60S ribosomal protein L9, putative, expressed no original description	60S ribosomal protein L9 n=7 Tax=Poaceae RepID=B6TH42_MAIZE	YK426 [Oryza sativa (japonica cultivar-group)]	PGY2 | Ribosomal protein L6 family | chr1:12023360-12024502 FORWARD LENGTH=194	60S ribosomal protein L9 OS=Oryza sativa subsp. japonica GN=RPL9 PE=2 SV=3				EC:3.6.5.3	C:ribosome; F:structural constituent of ribosome; P:translation; F:rRNA binding	60s ribosomal protein l9
hv_00097	-0.862772	-1.09046	-0.182246	3.49571	3.34577	3.31482e-06	29_2_1_2_2_9	protein.synthesis.ribosomal protein.eukaryotic.60S subunit.L9	weakly similar to ( 160) AT4G10450 | Symbols: | 60S ribosomal protein L9 (RPL90D) | chr4:6463201-6464458 REVERSEweakly similar to ( 170) RL9_ORYSA 60S ribosomal protein L9 - Oryza sativa (Rice)weakly similar to ( 170) loc_os09g31180 12009.m060014 protein 60S ribosomal protein L9, putative, expressed no original description	60S ribosomal protein L9 n=7 Tax=Endopterygota RepID=E2A2I3_9HYME	YK426 [Oryza sativa (japonica cultivar-group)]	| Ribosomal protein L6 family | chr4:6463201-6464458 REVERSE LENGTH=194	60S ribosomal protein L9 OS=Drosophila melanogaster GN=RpL9 PE=1 SV=2				EC:3.6.5.3	C:ribosome; F:structural constituent of ribosome; P:translation; F:rRNA binding	60s ribosomal protein l9
hv_00102	-2.39078	-2.47804	-0.0772421	0.213419	1.85167	6.43012e-07	6_5	gluconeogenesis / glyoxylate cycle.pyruvate dikinase	moderately similar to ( 270) AT4G15530 | Symbols: PPDK | PPDK (pyruvate orthophosphate dikinase); kinase/ pyruvate, phosphate dikinase | chr4:8864828-8870748 REVERSEmoderately similar to ( 291) PPDK_MAIZE Pyruvate, phosphate dikinase, chloroplast precursor (EC 2.7.9.1) (Pyruvate, orthophosphate dikinase) - Zea mays (Maize)moderately similar to ( 306) loc_os05g33570 12005.m083718 protein pyruvate,…	Pyruvate orthophosphate dikinase n=3 Tax=Echinochloa RepID=A1IM62_9POAL	orthophosphate dikinase [Oryza sativa Japonica Group]	PPDK | pyruvate orthophosphate dikinase | chr4:8864828-8870748 REVERSE LENGTH=963	Pyruvate, phosphate dikinase 1, chloroplastic OS=Oryza sativa subsp. japonica GN=PPDK1 PE=1 SV=1				EC:2.7.9.1	F:pyruvate, phosphate dikinase activity; F:kinase activity; P:phosphorylation; P:lipid biosynthetic process; F:ATP binding; P:starch biosynthetic process; C:cytosol; C:plastid; P:response to light stimulus	pyruvate orthophosphate dikinase
hv_00103	-2.76817	-2.63961	-0.221881	0.105964	1.32935	6.66145e-07	6_5	gluconeogenesis / glyoxylate cycle.pyruvate dikinase	moderately similar to ( 382) AT4G15530 | Symbols: PPDK | PPDK (pyruvate orthophosphate dikinase); kinase/ pyruvate, phosphate dikinase | chr4:8864828-8870748 REVERSEmoderately similar to ( 412) PPDK_MAIZE Pyruvate, phosphate dikinase, chloroplast precursor (EC 2.7.9.1) (Pyruvate, orthophosphate dikinase) - Zea mays (Maize)moderately similar to ( 413) loc_os05g33570 12005.m083718 protein pyruvate,…	Cytosolic orthophosphate dikinase n=1 Tax=Zea mays subsp. mays RepID=C5IHD0_MAIZE	orthophosphate dikinase [Oryza sativa Japonica Group]	PPDK | pyruvate orthophosphate dikinase | chr4:8864828-8870748 REVERSE LENGTH=963	Pyruvate, phosphate dikinase 1, chloroplastic OS=Oryza sativa subsp. japonica GN=PPDK1 PE=1 SV=1				EC:2.7.9.1; EC:2.7.11.0	P:protein amino acid phosphorylation; F:metal ion binding; F:pyruvate, phosphate dikinase activity; F:ATP binding; C:chloroplast; F:protein serine/threonine kinase activity; P:photosynthesis	cytosolic orthophosphate dikinase
hv_00109	-2.86805	-1.4784	-0.250814	2.09086	5.4406	3.65202e-05	20_1	stress.biotic	weakly similar to ( 188) AT5G24090 | Symbols: | acidic endochitinase (CHIB1) | chr5:8143805-8145153 REVERSEmoderately similar to ( 350) XIP1_ORYSA Xylanase inhibitor protein 1 precursor (Class III chitinase homolog a) (RIXI protein) - Oryza sativa (Rice)moderately similar to ( 350) loc_os11g47580 12011.m08558 protein xylanase inhibitor protein 1 precursor, putative, expressed no original descript…	Xylanase inhibitor n=2 Tax=Triticum aestivum RepID=A7BJ77_WHEAT	chitinase [Oryza sativa Japonica Group]	ATCHIA, CHIA | chitinase A | chr5:8143805-8145153 REVERSE LENGTH=302	Xylanase inhibitor protein 1 OS=Oryza sativa subsp. japonica GN=RIXI PE=1 SV=1				EC:3.2.1.0	F:hydrolase activity, hydrolyzing O-glycosyl compounds; F:cation binding; C:cytoplasmic membrane-bounded vesicle; P:xylan catabolic process	xylanase inhibitor
hv_00115	-1.28439	-0.963031	0.24467	0.462308	-0.000622749	6.48816e-05	34_19_1	transport.Major Intrinsic Proteins.PIP	weakly similar to ( 172) AT4G00430 | Symbols: TMP-C, PIP1;4, PIP1E | PIP1;4 (PLASMA MEMBRANE INTRINSIC PROTEIN 1;4); water channel | chr4:186143-187531 REVERSEweakly similar to ( 177) PIP11_ORYSA Aquaporin PIP1.1 (Plasma membrane intrinsic protein 1a) (PIP1a) (OsPIP1.1) (Water channel protein RWC1) (RWC-1) - Oryza sativa (Rice)weakly similar to ( 177) loc_os02g44630 12002.m33812 protein aquaporin…	Aquaporin PIP1-1 n=32 Tax=Magnoliophyta RepID=PIP11_ORYSJ	water channel protein [Oryza sativa Japonica Group]	TMP-C, PIP1;4, PIP1E | plasma membrane intrinsic protein 1;4 | chr4:186143-187531 REVERSE LENGTH=287	Aquaporin PIP1-3/PIP1-4 OS=Zea mays GN=PIP1-3 PE=2 SV=1					P:transmembrane transport; C:plasma membrane; C:integral to membrane; F:transporter activity	1 5
hv_00129	-0.911251	-0.384559	0.153642	-0.0654929	0.786342	2.65588e-05	27_3_22	RNA.regulation of transcription.HB,Homeobox transcription factor family	moderately similar to ( 201) AT4G08150 | Symbols: KNAT1, BP, BP1 | KNAT1 (KNOTTED-LIKE FROM ARABIDOPSIS THALIANA); transcription factor | chr4:5147969-5150610 REVERSEmoderately similar to ( 231) RSH1_MAIZE Homeobox protein rough sheath 1 - Zea mays (Maize)moderately similar to ( 228) loc_os07g03770 12007.m04847 protein homeobox protein rough sheath 1, putative, expressed no original description	Homeobox protein n=1 Tax=Triticum aestivum RepID=B7XBB4_WHEAT	OSH15 [Oryza sativa Japonica Group]	KNAT1, BP, BP1 | KNOTTED-like from Arabidopsis thaliana | chr4:5147969-5150610 REVERSE LENGTH=398	Homeobox protein rough sheath 1 OS=Zea mays GN=RS1 PE=2 SV=1					F:sequence-specific DNA binding; F:transcription factor activity; C:nucleus; P:regulation of transcription, DNA-dependent	homeobox protein rough sheath 1
hv_00134	-1.34109	0.0447826	0.770432	-0.0528773	0.517527	0.00257797	27_3_7	RNA.regulation of transcription.C2C2(Zn) CO-like, Constans-like zinc finger family	weakly similar to ( 125) AT2G33500 | Symbols: | zinc finger (B-box type) family protein | chr2:14188159-14190046 REVERSEmoderately similar to ( 490) loc_os03g22770 12003.m101346 protein CCT motif family protein, expressed no original description	CCT motif family protein, expressed n=2 Tax=Oryza sativa RepID=O82112_ORYSJ	zinc finger protein [Oryza sativa Japonica Group]	| B-box type zinc finger protein with CCT domain | chr2:14188159-14190046 REVERSE LENGTH=402	Zinc finger protein CONSTANS-LIKE 14 OS=Arabidopsis thaliana GN=COL14 PE=2 SV=2					C:intracellular; F:zinc ion binding	zinc-finger protein
hv_00144	-0.207801	0.222293	-0.351307	4.1631	4.42206	3.33747e-06	29_2_4	protein.synthesis.elongation	weakly similar to ( 121) AT2G18110 | Symbols: | elongation factor 1-beta, putative / EF-1-beta, putative | chr2:7872636-7873713 FORWARDweakly similar to ( 118) EF1D2_ORYSA Elongation factor 1-delta 2 (EF-1-delta 2) (Elongation factor 1B-beta 2) (eEF-1B beta 2) - Oryza sativa (Rice)weakly similar to ( 118) loc_os07g46750 12007.m08892 protein elongation factor 1-beta, putative, expressed no origina…	Elongation factor 1 beta/delta chain n=1 Tax=Glossina morsitans morsitans RepID=D3TNP4_GLOMM	elongation factor 1 beta 2 [Oryza sativa Japonica Group]	| Translation elongation factor EF1B/ribosomal protein S6 family protein | chr2:7872636-7873713 FORWARD LENGTH=231	Elongation factor 1-beta' OS=Bombyx mori PE=1 SV=2					F:translation elongation factor activity; C:eukaryotic translation elongation factor 1 complex; P:translational elongation	elongation factor 1 beta
hv_00145	-0.100497	-0.857175	-0.289104	0.864864	1.12383	8.86485e-05	21_6	redox.dismutases and catalases	moderately similar to ( 282) AT1G20630 | Symbols: CAT1 | CAT1 (CATALASE 1); catalase | chr1:7146812-7149609 FORWARDmoderately similar to ( 421) CATA2_HORVU Catalase isozyme 2 (EC 1.11.1.6) - Hordeum vulgare (Barley)moderately similar to ( 353) loc_os02g02400 12002.m77750 protein catalase isozyme A, putative, expressed no original description	Catalase n=4 Tax=Prunus RepID=A1Z1Z6_PRUAV	catalase [Oryza sativa]	CAT1 | catalase 1 | chr1:7146812-7149609 FORWARD LENGTH=492	Catalase OS=Capsicum annuum GN=CAT PE=2 SV=1					F:metal ion binding; F:oxidoreductase activity	catalase
hv_00158	-1.1078	1.61807	0.45469	-0.72476	-0.196915	0.00387019	21_6	redox.dismutases and catalases	very weakly similar to (95.9) AT5G23310 | Symbols: FSD3 | FSD3 (FE SUPEROXIDE DISMUTASE 3); superoxide dismutase | chr5:7850624-7852241 FORWARDweakly similar to ( 117) loc_os06g05110 12006.m31976 protein superoxide dismutase, chloroplast, putative, expressed no original description	Superoxide dismutase n=2 Tax=Zea mays RepID=Q5FB28_MAIZE	iron-superoxide dismutase [Oryza sativa Japonica Group]	FSD3 | Fe superoxide dismutase 3 | chr5:7850624-7852241 FORWARD LENGTH=263					EC:1.15.1.1	F:metal ion binding; P:oxidation reduction; P:superoxide metabolic process; F:superoxide dismutase activity; C:plastid	superoxide chloroplast
hv_00159	0.000153065	2.1787	-1.9511	-1.64699	0.270967	9.89283e-07	29_2_1_1_1_2_12	protein.synthesis.ribosomal protein.prokaryotic.chloroplast.50S subunit.L12	weakly similar to ( 127) AT3G27830 | Symbols: RPL12-A, RPL12 | RPL12-A (RIBOSOMAL PROTEIN L12-A); structural constituent of ribosome | chr3:10318576-10319151 FORWARDweakly similar to ( 167) RK12_ORYSA 50S ribosomal protein L12, chloroplast precursor (CL12) - Oryza sativa (Rice)weakly similar to ( 167) loc_os01g47330 12001.m10928 protein 50S ribosomal protein L12-1, chloroplast precursor, putative…	50S ribosomal protein L12, chloroplastic n=6 Tax=Oryza sativa RepID=RK12_ORYSJ	ribosomal protein L12 [Oryza sativa Japonica Group]	RPL12-A, RPL12 | ribosomal protein L12-A | chr3:10318576-10319151 FORWARD LENGTH=191	50S ribosomal protein L12, chloroplastic OS=Oryza sativa subsp. japonica GN=RPL12-2 PE=2 SV=2				EC:3.6.5.3	C:ribosome; F:structural constituent of ribosome; P:translation; C:plastid	50s ribosomal protein l12-1
hv_00164	-0.0330505	2.96849	0.901175	-2.13426	-2.60214	9.51629e-09	27_3_24	RNA.regulation of transcription.MADS box transcription factor family	very weakly similar to (98.6) AT5G15800 | Symbols: SEP1, AGL2 | SEP1 (SEPALLATA1); DNA binding / transcription factor | chr5:5151594-5153767 REVERSEweakly similar to ( 178) MAD34_ORYSA MADS-box transcription factor 34 (OsMADS34) (RMADS212/RMADS217/RMADS221) - Oryza sativa (Rice)weakly similar to ( 178) loc_os03g54170 12003.m10383 protein MADS-box transcription factor 34, putative, expressed no or…	AGLG1 n=4 Tax=Triticum RepID=Q84JE1_TRIMO	MADS box-like protein [Oryza sativa Japonica Group]	SEP1, AGL2 | K-box region and MADS-box transcription factor family protein | chr5:5151594-5153767 REVERSE LENGTH=262	MADS-box transcription factor 34 OS=Oryza sativa subsp. japonica GN=MADS34 PE=2 SV=2					F:sequence-specific DNA binding; F:transcription factor activity; C:nucleus; P:regulation of transcription, DNA-dependent	mikc-type mads-box transcription factor wm19b
hv_00166	-2.72775	-0.917537	0.00217962	1.03878	1.71264	7.73771e-07	27_3_24	RNA.regulation of transcription.MADS box transcription factor family	weakly similar to ( 103) AT1G71692 | Symbols: AGL12, XAL1 | AGL12 (AGAMOUS-LIKE 12); transcription factor | chr1:26952903-26954939 REVERSEmoderately similar to ( 281) MAD26_ORYSA MADS-box transcription factor 26 (OsMADS26) (FDRMADS3) (RMADS220) - Oryza sativa (Rice)moderately similar to ( 281) loc_os08g02070 12008.m04353 protein MADS-box transcription factor 26, putative, expressed no original de…	MADS-box transcription factor 26 n=5 Tax=BEP clade RepID=MAD26_ORYSJ	MADS box-like protein [Oryza sativa Japonica Group]	AGL12, XAL1 | AGAMOUS-like 12 | chr1:26952903-26954939 REVERSE LENGTH=211	MADS-box transcription factor 26 OS=Oryza sativa subsp. japonica GN=MADS26 PE=2 SV=1					F:sequence-specific DNA binding; F:transcription factor activity; C:nucleus; P:regulation of transcription, DNA-dependent	mads-box transcription factor 26
hv_00173	-1.1587	-0.646946	0.740075	0.203961	0.0232763	1.67231e-05	30_5	signalling.G-proteins	moderately similar to ( 382) AT5G55190 | Symbols: RAN3, ATRAN3 | RAN3 (RAN GTPASE 3); GTP binding / GTPase/ protein binding | chr5:22392285-22393957 FORWARDmoderately similar to ( 382) RAN_VICFA GTP-binding nuclear protein Ran/TC4 - Vicia faba (Broad bean)moderately similar to ( 394) loc_os05g49890 12005.m27986 protein GTP-binding nuclear protein Ran-A1, putative, expressed no original description	Whole genome shotgun sequence of line PN40024, scaffold_16.assembly12x (Fragment) n=1 Tax=Vitis vinifera RepID=D7TBW7_VITVI	Ran [Oryza sativa (japonica cultivar-group)]	RAN3, ATRAN3 | RAN GTPase 3 | chr5:22392285-22393957 FORWARD LENGTH=221	GTP-binding nuclear protein Ran-2 OS=Oryza sativa subsp. japonica GN=RAN2 PE=2 SV=1				EC:3.6.5.1; EC:3.6.5.2; EC:3.6.5.3; EC:3.6.5.4	F:GTP binding; F:protein binding; P:nucleocytoplasmic transport; P:intracellular protein transport; P:signal transduction; F:GTPase activity	af433653_1small ras-related gtp-binding protein
hv_00180	1.07011	0.376848	0.0339991	-0.225839	-0.90696	1.04275e-05	29_2_1_1_2_2_5	protein.synthesis.ribosomal protein.prokaryotic.mitochondrion.50S subunit.L5	weakly similar to ( 200) ATMG00210 | Symbols: RPL5 | encodes a mitochondrial ribosomal protein L5, a constituent of the large subunit of the ribosomal complex | chrM:57774-58331 FORWARDmoderately similar to ( 216) RM05_OENBE Mitochondrial 60S ribosomal protein L5 - Oenothera bertiana (Bertero's evening primrose)moderately similar to ( 258) loc_os09g08890 12009.m04156 protein mitochondrial 60S rib…	Mitochondrial ribosomal protein L5 (Fragment) n=1 Tax=Glyceria striata RepID=Q00PH5_GLYST	ribosomal protein L5 [Oryza sativa Japonica Group]	RPL5 | ribosomal protein L5 | chrM:57774-58331 FORWARD LENGTH=185	60S ribosomal protein L5, mitochondrial OS=Arabidopsis thaliana GN=RPL5 PE=2 SV=1				EC:3.6.5.3	C:mitochondrial large ribosomal subunit; F:structural constituent of ribosome; P:translation	ribosomal protein l5
hv_00187	-2.44671	-3.04926	-0.173709	0.664427	1.09127	0.000129401	35_2	not assigned.unknown	no original description	Early nodulin protein n=1 Tax=Brachypodium sylvaticum RepID=A1YKG8_BRASY	putative early nodulin [Oryza sativa Japonica Group]								early nodulin protein
hv_00195	0.70519	1.8049	-1.0567	-1.48094	0.00104054	0.00301484	19_11	tetrapyrrole synthesis.magnesium protoporphyrin IX methyltransferase	very weakly similar to (90.9) AT4G25080 | Symbols: CHLM | CHLM (magnesium-protoporphyrin IX methyltransferase); magnesium protoporphyrin IX methyltransferase | chr4:12877216-12878128 FORWARDweakly similar to ( 166) loc_os06g04150 12006.m05146 protein magnesium-protoporphyrin O-methyltransferase, putative, expressed no original description	Putative S-adenosyl-L-methionine Mg-protoporphyrin IX methyltransferase n=2 Tax=Oryza sativa Japonica Group RepID=Q9SNL7_ORYSJ	putative S-adenosyl-L-methionine Mg-protoporphyrin IX methyltransferase [Oryza sativa Japonica Group]	CHLM | magnesium-protoporphyrin IX methyltransferase | chr4:12877015-12878128 FORWARD LENGTH=312					EC:2.1.1.11	C:chloroplast envelope; P:chlorophyll biosynthetic process; P:photosynthesis; C:chloroplast thylakoid membrane; F:magnesium protoporphyrin IX methyltransferase activity	chlm (magnesium-protoporphyrin ix methyltransferase) magnesium protoporphyrin ix methyltransferase
hv_00196	-0.126098	1.37514	-0.80647	-0.328318	0.385589	6.50046e-05	19_11	tetrapyrrole synthesis.magnesium protoporphyrin IX methyltransferase	very weakly similar to (99.4) loc_os06g04150 12006.m05146 protein magnesium-protoporphyrin O-methyltransferase, putative, expressed no original description	Putative S-adenosyl-L-methionine Mg-protoporphyrin IX methyltransferase n=2 Tax=Oryza sativa Japonica Group RepID=Q9SNL7_ORYSJ	putative S-adenosyl-L-methionine Mg-protoporphyrin IX methyltransferase [Oryza sativa Japonica Group]						EC:2.1.1.11	C:chloroplast envelope; P:chlorophyll biosynthetic process; C:chloroplast thylakoid membrane; F:magnesium protoporphyrin IX methyltransferase activity	s-adenosyl-l-methionine mg-protoporphyrin ix methyltransferase
hv_00199	-2.08523	-1.46804	-0.0393782	0.197973	0.359918	0.0016266	20_1_3_1	stress.biotic.signalling.MLO-like	moderately similar to ( 441) AT2G39200 | Symbols: MLO12, ATMLO12 | MLO12 (MILDEW RESISTANCE LOCUS O 12); calmodulin binding | chr2:16356255-16359797 REVERSEhighly similar to ( 991) MLO_HORVU Protein MLO - Hordeum vulgare (Barley)highly similar to ( 725) loc_os03g03700 12003.m101174 protein MLO protein homolog 1, putative, expressed no original description	Protein MLO n=1 Tax=Hordeum vulgare RepID=MLO_HORVU	unnamed protein product [Oryza sativa Japonica Group]	MLO12, ATMLO12 | Seven transmembrane MLO family protein | chr2:16356255-16359797 REVERSE LENGTH=576	Protein MLO OS=Hordeum vulgare GN=MLO PE=1 SV=1					P:defense response; F:calmodulin binding; C:integral to membrane; P:cell death; P:response to biotic stimulus	mlo protein
hv_00205	-0.817923	-1.12125	-0.00701642	3.43318	7.45399	1.64721e-06	20_1	stress.biotic	very weakly similar to (95.9) AT2G02130 | Symbols: PDF2.3, LCR68 | LCR68 (LOW-MOLECULAR-WEIGHT CYSTEINE-RICH 68); peptidase inhibitor | chr2:540071-540407 FORWARDvery weakly similar to (93.2) THGF_HELAN Flower-specific gamma-thionin precursor (Defensin SD2) - Helianthus annuus (Common sunflower)weakly similar to ( 107) loc_os03g03810 12003.m05913 protein flower-specific gamma-thionin precursor, p…	Proteinase inhibitor Rgpi9 (Fragment) n=1 Tax=Triticum aestivum RepID=Q7X9L4_WHEAT	unnamed protein product [Oryza sativa Japonica Group]	PDF2.3, LCR68 | low-molecular-weight cysteine-rich 68 | chr2:540071-540407 FORWARD LENGTH=77	Defensin-like protein 1 OS=Arabidopsis thaliana GN=PDF2.3 PE=2 SV=1					C:cytoplasmic membrane-bounded vesicle; P:defense response; F:peptidase inhibitor activity	flower-specific gamma-thionin
hv_00208	-0.0580358	1.53658	0.784047	-0.741401	-1.03232	7.69146e-06	35_2	not assigned.unknown	no original description	RING zinc finger protein-like n=1 Tax=Zea mays RepID=B6TYA1_MAIZE	hypothetical protein [Oryza sativa Japonica Group]							F:metal ion binding; P:response to chitin; C:mitochondrion; P:response to brassinosteroid stimulus	ring zinc finger
hv_00222	0.908376	0.29466	-0.0499008	-0.135169	-0.681724	0.000134888	29_1_17	protein.aa activation.glutamate-tRNA ligase	very weakly similar to (95.9) AT5G26710 | Symbols: | glutamate-tRNA ligase, putative / glutamyl-tRNA synthetase, putatuve / GluRS, putative | chr5:9305673-9308247 FORWARDweakly similar to ( 175) loc_os01g16520 12001.m08248 protein glutamyl-tRNA synthetase, cytoplasmic, putative, expressed no original description	Os01g0271200 protein n=2 Tax=Oryza sativa RepID=Q9LIZ8_ORYSJ	putative multifunctional amino acid-tRNA ligase [Oryza sativa Japonica Group]	| Glutamyl/glutaminyl-tRNA synthetase, class Ic | chr5:9305673-9308247 FORWARD LENGTH=719					EC:6.1.1.17	P:glutamyl-tRNA aminoacylation; C:plastid; F:ATP binding; F:glutamate-tRNA ligase activity	glutamyl-trna cytoplasmic
hv_00231	0.110853	0.38367	0.0403735	-0.402328	-1.41773	1.09332e-05	21_2_1	redox.ascorbate and glutathione.ascorbate	moderately similar to ( 210) AT1G75270 | Symbols: DHAR2 | DHAR2 (DEHYDROASCORBATE REDUCTASE 2); glutathione binding / glutathione dehydrogenase (ascorbate) | chr1:28250255-28251237 REVERSEmoderately similar to ( 256) loc_os05g02530 12005.m04789 protein chloride intracellular channel 6, putative, expressed no original description	Dehydroascorbate reductase n=6 Tax=Magnoliophyta RepID=D9ZJG7_9POAL	GSH-dependent dehydroascorbate reductase 1 [Oryza sativa Japonica Group]	DHAR2 | dehydroascorbate reductase 2 | chr1:28250255-28251237 REVERSE LENGTH=213	Glutathione S-transferase DHAR2 OS=Arabidopsis thaliana GN=DHAR2 PE=1 SV=1				EC:1.8.5.1	P:oxidation reduction; F:glutathione dehydrogenase (ascorbate) activity	dehydroascorbate reductase
hv_00236	1.1284	0.304439	-0.020999	-0.414647	-1.05515	1.03596e-07	29_2_1_1_1_2_3	protein.synthesis.ribosomal protein.prokaryotic.chloroplast.50S subunit.L3	moderately similar to ( 247) AT3G17465 | Symbols: RPL3P | RPL3P (RIBOSOMAL PROTEIN L3 PLASTID); structural constituent of ribosome | chr3:5978059-5979572 REVERSEvery weakly similar to (92.0) RK3_TOBAC 50S ribosomal protein L3, chloroplast precursor (Fragment) - Nicotiana tabacum (Common tobacco)moderately similar to ( 320) loc_os01g14830 12001.m08085 protein 50S ribosomal protein L3-2, chloroplas…	50S ribosomal protein L3-2 n=2 Tax=Andropogoneae RepID=B6TFD9_MAIZE	putative ribosomal protein L3 [Oryza sativa Japonica Group]	RPL3P | ribosomal protein L3 plastid | chr3:5978059-5979572 REVERSE LENGTH=324	50S ribosomal protein L3-2, chloroplastic OS=Arabidopsis thaliana GN=RPL3B PE=2 SV=1				EC:3.6.5.3	C:ribosome; F:structural constituent of ribosome; P:translation; C:mitochondrion	50s ribosomal protein
hv_00239	1.09014	-1.77725	-1.95942	0.129295	2.94726	4.16509e-05	34_19_2	transport.Major Intrinsic Proteins.TIP	weakly similar to ( 126) AT2G25810 | Symbols: TIP4;1 | TIP4;1 (tonoplast intrinsic protein 4;1); water channel | chr2:11012658-11013906 FORWARDweakly similar to ( 135) TIP43_ORYSA Probable aquaporin TIP4.3 (Tonoplast intrinsic protein 4.3) (OsTIP4.3) - Oryza sativa (Rice)weakly similar to ( 135) loc_os01g13120 12001.m07922 protein aquaporin TIP4.1, putative, expressed no original description	Aquaporin TIP4-4 n=4 Tax=Andropogoneae RepID=TIP44_MAIZE	putative tonoplast membrane integral protein [Oryza sativa Japonica Group]	TIP4;1 | tonoplast intrinsic protein 4;1 | chr2:11012658-11013906 FORWARD LENGTH=249	Aquaporin TIP4-4 OS=Zea mays GN=TIP4-4 PE=2 SV=1					C:membrane; P:transport; F:transporter activity	aquaporin tip4-4
hv_00240	0.82946	0.405568	-0.0587665	-0.344505	-0.792594	0.00385629	26_28	misc.GDSL-motif lipase	weakly similar to ( 110) AT5G45910 | Symbols: | GDSL-motif lipase/hydrolase family protein | chr5:18620420-18622264 REVERSEweakly similar to ( 183) loc_os01g11710 12001.m07788 protein esterase precursor, putative, expressed no original description	Esterase n=2 Tax=Andropogoneae RepID=B6TBC3_MAIZE	putative esterase [Oryza sativa Japonica Group]	| GDSL-like Lipase/Acylhydrolase superfamily protein | chr5:18620420-18622264 REVERSE LENGTH=372	GDSL esterase/lipase At5g45910 OS=Arabidopsis thaliana GN=At5g45910 PE=2 SV=1					F:hydrolase activity, acting on ester bonds; C:cytoplasmic membrane-bounded vesicle	gdsl-motif lipase hydrolase family protein
hv_00242	-3.18032	-2.79155	0.0072066	0.83368	0.818628	3.71528e-08	26_28	misc.GDSL-motif lipase	moderately similar to ( 311) AT5G45910 | Symbols: | GDSL-motif lipase/hydrolase family protein | chr5:18620420-18622264 REVERSEweakly similar to ( 139) EST_HEVBR Esterase precursor (EC 3.1.1.-) (Early nodule-specific protein homolog) (Latex allergen Hev b 13) - Hevea brasiliensis (Para rubber tree)highly similar to ( 648) loc_os01g11650 12001.m42621 protein esterase precursor, putative, expressed…	Os01g0214800 protein n=3 Tax=Oryza sativa RepID=Q9LHX8_ORYSJ	putative esterase [Oryza sativa Japonica Group]	| GDSL-like Lipase/Acylhydrolase superfamily protein | chr5:18620420-18622264 REVERSE LENGTH=372	GDSL esterase/lipase At5g45910 OS=Arabidopsis thaliana GN=At5g45910 PE=2 SV=1					F:hydrolase activity, acting on ester bonds; C:cytoplasmic membrane-bounded vesicle; C:mitochondrion; P:lipid metabolic process	Os01g0214800 [Oryza sativa Japonica Group]
hv_00254	0.0305103	-0.807554	1.51953	1.02019	-0.733365	0.000495639	34_3	transport.amino acids	weakly similar to ( 147) AT2G34960 | Symbols: CAT5 | CAT5 (CATIONIC AMINO ACID TRANSPORTER 5); L-glutamate transmembrane transporter/ L-lysine transmembrane transporter/ arginine transmembrane transporter/ cationic amino acid transmembrane transporter | chr2:14744175-14745884 REVERSEmoderately similar to ( 219) loc_os01g11160 12001.m07736 protein cationic amino acid transporter 4, putative, expre…	Os01g0209800 protein n=2 Tax=Oryza sativa RepID=Q9LD96_ORYSJ	putative amino acid permease [Oryza sativa Japonica Group]	CAT5 | cationic amino acid transporter 5 | chr2:14744175-14745884 REVERSE LENGTH=569						P:L-arginine import; F:cationic amino acid transmembrane transporter activity; F:L-lysine transmembrane transporter activity; C:plasma membrane; P:transmembrane transport; C:intracellular membrane-bounded organelle; F:arginine transmembrane transporter activity; C:integral to membrane; P:L-glutamate import; F:L-glutamate transmembrane transporter activity	cationic amino acid transporter 5
hv_00256	-2.07432	0.53945	-0.256615	-0.0312777	0.156411	0.000425713	35_1	not assigned.no ontology	moderately similar to ( 244) AT1G17100 | Symbols: | SOUL heme-binding family protein | chr1:5844766-5845539 FORWARDmoderately similar to ( 335) loc_os01g11230 12001.m150508 protein heme-binding protein 2, putative, expressed no original description	Os01g0210500 protein n=2 Tax=Oryza sativa RepID=Q9LD82_ORYSJ	putative heme binding protein 2 [Oryza sativa Japonica Group]	| SOUL heme-binding family protein | chr1:5844766-5845539 FORWARD LENGTH=232	Heme-binding protein 2 OS=Homo sapiens GN=HEBP2 PE=1 SV=1					C:cytoplasmic membrane-bounded vesicle; C:vacuole; F:binding; C:plasma membrane	heme-binding protein 2
hv_00258	-1.05638	-0.929597	-0.00992775	0.683319	0.825121	2.05233e-05	35_2	not assigned.unknown	weakly similar to ( 160) AT5G46230 | Symbols: | unknown protein | chr5:18742593-18743024 REVERSEmoderately similar to ( 250) loc_os01g11240 12001.m07743 protein expressed protein no original description	Os01g0210600 protein n=3 Tax=Oryza sativa RepID=Q9LE07_ORYSJ	unknown protein [Oryza sativa Japonica Group]	| Protein of unknown function, DUF538 | chr5:18742593-18743024 REVERSE LENGTH=143							hypothetical protein OsI_00860 [Oryza sativa Indica Group]
hv_00261	-1.11585	-0.541952	0.0813306	0.451869	0.57815	8.95623e-06	26_10	misc.cytochrome P450	moderately similar to ( 202) AT2G34500 | Symbols: CYP710A1 | CYP710A1 (cytochrome P450, family 710, subfamily A, polypeptide 1); C-22 sterol desaturase/ oxygen binding | chr2:14539712-14541199 REVERSEmoderately similar to ( 256) loc_os01g11340 12001.m07753 protein CYP710A1, putative, expressed no original description	Sterol C-22 desaturase-like n=1 Tax=Oryza sativa Japonica Group RepID=Q9LDQ4_ORYSJ	sterol C-22 desaturase -like [Oryza sativa Japonica Group]	CYP710A1 | cytochrome P450, family 710, subfamily A, polypeptide 1 | chr2:14539712-14541199 REVERSE LENGTH=495						F:C-22 sterol desaturase activity; C:cytoplasmic membrane-bounded vesicle; F:electron carrier activity; F:monooxygenase activity; F:heme binding; F:oxygen binding; P:electron transport chain	sterol c-22 desaturase -like
hv_00263	3.66028	0.774594	-0.498817	-0.759055	-0.788278	0.00102427	31_3	cell.cycle	moderately similar to ( 287) AT1G44110 | Symbols: CYCA1;1 | CYCA1;1 (Cyclin A1;1); cyclin-dependent protein kinase regulator | chr1:16775035-16777182 REVERSEweakly similar to ( 194) CCNAL_DAUCA G2/mitotic-specific cyclin C13-1 (A-like cyclin) (Fragment) - Daucus carota (Carrot)moderately similar to ( 375) loc_os01g13260 12001.m07936 protein cyclin-A2, putative, expressed no original description	Cyclin-A1-1 n=1 Tax=Oryza sativa Japonica Group RepID=CCA11_ORYSJ	putative type A-like cyclin [Oryza sativa Japonica Group]	CYCA1;1 | Cyclin A1;1 | chr1:16775035-16777182 REVERSE LENGTH=460	Cyclin-A1-1 OS=Oryza sativa subsp. japonica GN=CYCA1-1 PE=2 SV=1					C:nucleus; P:cell cycle; P:cell division	cca12_orysj ame: full=cyclin-a1-2 ame: full=g2 mitotic-specific cyclin-a1-2 short= 1 2
hv_00270	-0.732441	-0.427989	-0.0718956	0.265675	0.979832	1.92259e-05	29_5_11_20	protein.degradation.ubiquitin.proteasom	moderately similar to ( 426) AT2G05840 | Symbols: PAA2 | PAA2 (20S PROTEASOME SUBUNIT PAA2); endopeptidase/ peptidase/ threonine-type endopeptidase | chr2:2234226-2235973 FORWARDmoderately similar to ( 466) PSA6_ORYSA Proteasome subunit alpha type 6 (EC 3.4.25.1) (20S proteasome alpha subunit A) (20S proteasome subunit alpha-1) - Oryza sativa (Rice)moderately similar to ( 466) loc_os03g08280 1200…	Proteasome subunit alpha type-6 n=7 Tax=Poaceae RepID=PSA6_ORYSJ	alpha 1 subunit of 20S proteasome [Oryza sativa Japonica Group]	PAA2 | 20S proteasome subunit PAA2 | chr2:2234226-2236053 FORWARD LENGTH=246	Proteasome subunit alpha type-6 OS=Oryza sativa subsp. japonica GN=PAA1 PE=2 SV=1				EC:3.4.25.0	P:ubiquitin-dependent protein catabolic process; P:copper ion transport; F:ATPase activity, coupled to transmembrane movement of ions, phosphorylative mechanism; F:threonine-type endopeptidase activity; C:chloroplast thylakoid membrane; C:proteasome core complex, alpha-subunit complex; F:copper ion transmembrane transporter activity; C:nucleus	proteasome subunit alpha
hv_00291	-1.74934	-0.0236321	-0.346507	0.855775	1.67681	1.57823e-05	34_12	transport.metal	weakly similar to ( 149) AT1G79520 | Symbols: | cation efflux family protein | chr1:29912369-29914515 REVERSEweakly similar to ( 177) loc_os01g03914 12001.m150472 protein metal tolerance protein C3, putative, expressed no original description	Metal tolerance protein 7 n=2 Tax=Oryza sativa RepID=MTP7_ORYSJ	putative cation diffusion facilitator 9 [Oryza sativa Japonica Group]	| Cation efflux family protein | chr1:29912369-29914515 REVERSE LENGTH=414	Metal tolerance protein 7 OS=Oryza sativa subsp. japonica GN=MTP7 PE=2 SV=1					C:membrane; F:cation transmembrane transporter activity; P:cation transport; P:transmembrane transport	metal tolerance protein c3
hv_00292	-0.377031	0.746666	0.680978	0.00545247	-0.919262	8.47223e-07	26_3	misc.gluco-, galacto- and mannosidases	weakly similar to ( 127) AT1G68560 | Symbols: ATXYL1, XYL1 | XYL1 (ALPHA-XYLOSIDASE 1); alpha-N-arabinofuranosidase/ hydrolase, hydrolyzing O-glycosyl compounds / xylan 1,4-beta-xylosidase | chr1:25734435-25737897 REVERSEmoderately similar to ( 219) loc_os01g03950 12001.m07031 protein alpha-D-xylosidase, putative, expressed no original description	Alpha-glucosidase n=1 Tax=Hordeum vulgare RepID=B5U8Y9_HORVU	putative alpha-glucosidase [Oryza sativa Japonica Group]	ATXYL1, XYL1, TRG1 | alpha-xylosidase 1 | chr1:25734435-25737897 REVERSE LENGTH=915	Alpha-xylosidase OS=Arabidopsis thaliana GN=XYL1 PE=1 SV=1				EC:3.2.1.0	F:hydrolase activity, hydrolyzing O-glycosyl compounds; P:carbohydrate metabolic process; C:cytoplasmic membrane-bounded vesicle	alpha-glucosidase [Hordeum vulgare subsp. vulgare]
hv_00296	1.10065	0.5362	0.0157442	-0.456649	-1.16121	1.10844e-07	29_2_1_1_2_1_10	protein.synthesis.ribosomal protein.prokaryotic.mitochondrion.30S subunit.S10	weakly similar to ( 116) AT3G22300 | Symbols: RPS10 | RPS10 (RIBOSOMAL PROTEIN S10); structural constituent of ribosome | chr3:7885737-7886613 FORWARDweakly similar to ( 120) RT10_PEA Mitochondrial ribosomal protein S10 - Pisum sativum (Garden pea)weakly similar to ( 155) loc_os12g33240 12012.m073845 protein mitochondrial ribosomal protein S10, putative, expressed no original description	Mitochondrial ribosomal protein S10 n=4 Tax=Oryza sativa RepID=Q9LRH5_ORYSJ	mitochondrial ribosomal protein S10 [Oryza sativa Japonica Group]	RPS10 | ribosomal protein S10 | chr3:7885737-7886613 FORWARD LENGTH=241	Ribosomal protein S10, mitochondrial OS=Pisum sativum GN=RPS10 PE=2 SV=1				EC:3.6.5.3	F:structural constituent of ribosome; C:small ribosomal subunit; P:translation; C:mitochondrion	mitochondrial ribosomal protein s10
hv_00303	-4.41799	-2.32573	0.0827826	1.48692	1.24178	1.96212e-05	35_2	not assigned.unknown	no original description	Putative uncharacterized protein n=2 Tax=Zea mays RepID=B6TQL0_MAIZE	unknown protein [Oryza sativa Japonica Group]							C:membrane	unknown [Zea mays]
hv_00311	2.08748	-1.04823	-0.393494	0.693991	-0.0274569	4.79344e-06	10_5_1_1	cell wall.cell wall proteins.AGPs.AGP	weakly similar to ( 191) AT5G03170 | Symbols: FLA11 | FLA11 | chr5:752898-753638 REVERSEmoderately similar to ( 248) loc_os01g06580 12001.m07288 protein fasciclin-like arabinogalactan protein 7 precursor, putative, expressed no original description	Fasciclin-like protein FLA18 n=1 Tax=Triticum aestivum RepID=Q06I88_WHEAT	unnamed protein product [Oryza sativa Japonica Group]	FLA11, ATFLA11 | FASCICLIN-like arabinogalactan-protein 11 | chr5:752898-753638 REVERSE LENGTH=246	Fasciclin-like arabinogalactan protein 11 OS=Arabidopsis thaliana GN=FLA11 PE=2 SV=2					C:cytoplasmic membrane-bounded vesicle; C:plastid	arabinogalactan protein
hv_00323	1.21485	0.510294	-0.205615	-0.503942	-0.130879	0.000163937	27_1_21	RNA.processing.siRNA methyltransferase	weakly similar to ( 194) AT3G21300 | Symbols: | RNA methyltransferase family protein | chr3:7493654-7496257 REVERSEmoderately similar to ( 205) loc_os01g09750 12001.m42904 protein expressed protein no original description	RNA methyltransferase-like protein n=3 Tax=Arabidopsis RepID=Q9LU28_ARATH	putative RNA methyltransferase [Oryza sativa Japonica Group]	| RNA methyltransferase family protein | chr3:7493654-7496257 REVERSE LENGTH=554	Uncharacterized RNA methyltransferase SAR1988 OS=Staphylococcus aureus (strain MRSA252) GN=SAR1988 PE=3 SV=1					F:RNA binding; F:RNA methyltransferase activity; C:plastid; C:mitochondrion; P:RNA processing	rna methyltransferase family protein
hv_00329	1.28626	1.10915	-0.204171	-0.679352	-0.303968	0.00168029	34_16	transport.ABC transporters and multidrug resistance systems	weakly similar to ( 147) AT5G52860 | Symbols: | ABC transporter family protein | chr5:21419776-21421545 REVERSEmoderately similar to ( 252) loc_os06g30730 12006.m07616 protein ATPase, coupled to transmembrane movement of substances, putative, expressed no original description	ATPase, coupled to transmembrane movement of substances n=2 Tax=Andropogoneae RepID=B6UFL9_MAIZE	ABC transporter-like [Oryza sativa Japonica Group]	| ABC-2 type transporter family protein | chr5:21419776-21421545 REVERSE LENGTH=589	ABC transporter G family member 8 OS=Arabidopsis thaliana GN=ABCG8 PE=2 SV=1					F:ATPase activity; C:membrane; F:nucleotide binding	abc transporter family protein
hv_00331	-4.78604	-1.47146	0.475418	-0.0234561	0.56931	3.91573e-07	30_2_17	signalling.receptor kinases.DUF 26	moderately similar to ( 316) AT5G38260 | Symbols: | serine/threonine protein kinase, putative | chr5:15283692-15285837 REVERSEweakly similar to ( 190) KPRO_MAIZE Putative receptor protein kinase ZmPK1 precursor (EC 2.7.11.1) - Zea mays (Maize)highly similar to ( 849) loc_os01g02400 12001.m06882 protein Ser/Thr receptor-like kinase, putative, expressed no original description	Putative uncharacterized protein n=2 Tax=Oryza sativa Japonica Group RepID=B9EZ70_ORYSJ	putative receptor serine/threonine kinase PR5K [Oryza sativa Japonica Group]	| Protein kinase superfamily protein | chr5:15283692-15285837 REVERSE LENGTH=638	Probable receptor-like protein kinase At5g39030 OS=Arabidopsis thaliana GN=At5g39030 PE=2 SV=1				EC:2.7.10.0; EC:2.7.11.0	P:protein amino acid phosphorylation; C:cytoplasmic membrane-bounded vesicle; F:protein tyrosine kinase activity; F:ATP binding; F:protein serine/threonine kinase activity	ser thr receptor-like kinase1
hv_00336	-2.89476	-1.257	0.0828212	0.117473	0.226741	6.13525e-07	35_2	not assigned.unknown	moderately similar to ( 291) AT3G18180 | Symbols: | transferase, transferring glycosyl groups | chr3:6230270-6231878 FORWARDhighly similar to ( 719) loc_os01g02920 12001.m06931 protein glycosyltransferase, putative, expressed no original description	Glycosyltransferase, HGA-like, putative,expressed n=3 Tax=Triticeae RepID=D8L9R8_WHEAT	putative HGA6 [Oryza sativa Japonica Group]	| Glycosyltransferase family 61 protein | chr3:6230270-6231878 FORWARD LENGTH=470						F:transferase activity, transferring glycosyl groups	HGA4 [Hordeum vulgare]
hv_00342	-1.44157	-1.96371	0.0873971	0.160101	1.5383	0.00188464	30_2_17	signalling.receptor kinases.DUF 26	weakly similar to ( 198) loc_os01g02400 12001.m06882 protein Ser/Thr receptor-like kinase, putative, expressed no original description	Ser/Thr receptor-like kinase n=3 Tax=Andropogoneae RepID=Q5W239_MAIZE	putative rust resistance kinase Lr10 [Oryza sativa Japonica Group]						EC:2.7.10.0; EC:2.7.11.0	P:auxin biosynthetic process; F:receptor activity; P:protein amino acid phosphorylation; C:cytoplasmic membrane-bounded vesicle; F:protein tyrosine kinase activity; F:ATP binding; F:protein serine/threonine kinase activity	ser thr receptor-like kinase1
hv_00351	1.43786	0.341888	-0.0697603	-0.924783	-0.715531	3.12037e-06	29_5_11_20	protein.degradation.ubiquitin.proteasom	moderately similar to ( 276) AT5G43010 | Symbols: RPT4A | RPT4A; ATPase | chr5:17248563-17251014 REVERSEweakly similar to ( 127) PRS4_ORYSA 26S protease regulatory subunit 4 homolog (TAT-binding protein homolog 2) - Oryza sativa (Rice)moderately similar to ( 278) loc_os02g10640 12002.m06362 protein 26S protease regulatory subunit S10B, putative, expressed no original description	Uncharacterized protein At1g45000.2 n=1 Tax=Arabidopsis thaliana RepID=B3H533_ARATH	26S proteasome regulatory particle triple-A ATPase subunit4 [Oryza sativa Japonica Group]	RPT4A | regulatory particle triple-A ATPase 4A | chr5:17248563-17251014 REVERSE LENGTH=399	26S protease regulatory subunit S10B homolog B OS=Arabidopsis thaliana GN=RPT4B PE=1 SV=1					C:cell wall; P:ubiquitin-dependent protein catabolic process; P:auxin biosynthetic process; C:proteasome regulatory particle, base subcomplex; C:nucleolus; F:ATP binding; F:ATPase activity; C:cytoplasm; C:plasma membrane	26s proteasome regulatory complex subunit
hv_00363	-0.611498	-0.59476	0.11014	1.06635	3.59985	1.76727e-05	31_4	cell.vesicle transport	moderately similar to ( 231) AT4G31480 | Symbols: | coatomer beta subunit, putative / beta-coat protein, putative / beta-COP, putative | chr4:15264076-15267384 FORWARDmoderately similar to ( 323) loc_os01g17430 12001.m08334 protein coatomer subunit beta, putative, expressed no original description	Putative uncharacterized protein Sb0199s002020 (Fragment) n=1 Tax=Sorghum bicolor RepID=C6JSA7_SORBI	putative coatmer beta subunit (beta-coat protein) (beta-COP) [Oryza sativa Japonica Group]	| Coatomer, beta subunit | chr4:15264145-15267384 FORWARD LENGTH=948	Coatomer subunit beta-2 OS=Oryza sativa subsp. japonica GN=Os01g0281400 PE=3 SV=1					F:protein binding; P:vesicle-mediated transport; P:intracellular protein transport; C:COPI vesicle coat; F:structural molecule activity	coatmer beta subunit (beta-coat protein) (beta-cop)
hv_00368	0.00180237	-0.0157814	0.0971821	0.0140455	3.7886	0.000149396	20_2_99	stress.abiotic.unspecified	moderately similar to ( 224) AT5G20630 | Symbols: GLP3, GLP3A, GLP3B, ATGER3, GER3 | GER3 (GERMIN 3); oxalate oxidase | chr5:6975315-6975950 REVERSEmoderately similar to ( 248) ABP20_PRUPE Auxin-binding protein ABP20 precursor - Prunus persica (Peach)moderately similar to ( 357) loc_os08g35760 12008.m07565 protein auxin-binding protein ABP20 precursor, putative, expressed no original description	Germin-like protein 1 n=4 Tax=Triticeae RepID=O49871_HORVU	germin-like protein 1 [Oryza sativa (japonica cultivar-group)]	GLP3, GLP3A, GLP3B, ATGER3, GER3 | germin 3 | chr5:6975315-6975950 REVERSE LENGTH=211	Germin-like protein 8-14 OS=Oryza sativa subsp. japonica GN=GER5 PE=1 SV=1					C:cytoplasmic membrane-bounded vesicle; C:apoplast; F:nutrient reservoir activity; F:manganese ion binding	adenosine diphosphate glucose pyrophosphatase
hv_00373	-0.099459	1.13107	0.202516	-0.9073	-1.89656	4.00497e-06	33_2	development.late embryogenesis abundant	weakly similar to ( 129) AT2G46140 | Symbols: | late embryogenesis abundant protein, putative / LEA protein, putative | chr2:18959163-18960362 FORWARDweakly similar to ( 122) LEA14_GOSHI Late embryogenesis abundant protein Lea14-A - Gossypium hirsutum (Upland cotton)weakly similar to ( 192) loc_os01g43530 12001.m10615 protein late embryogenesis abundant protein Lea14-A, putative, expressed no ori…	Putative uncharacterized protein Sb03g028420 n=1 Tax=Sorghum bicolor RepID=C5XEC2_SORBI	late embryogenesis-abundant protein Lea14-A-like [Oryza sativa Japonica Group]	| Late embryogenesis abundant protein | chr2:18959163-18960362 FORWARD LENGTH=166	Desiccation-related protein PCC27-45 OS=Craterostigma plantagineum PE=2 SV=1					P:response to desiccation	late embryonic abundant-like protein
hv_00377	-0.358056	-1.434	-0.018932	0.820063	0.943847	1.96672e-06	27_1_19	RNA.processing.ribonucleases	weakly similar to ( 104) loc_os08g33710 12008.m07361 protein ribonuclease 3 precursor, putative, expressed no original description	Ribonuclease n=1 Tax=Hordeum vulgare RepID=O04393_HORVU	ribonuclease [Oryza sativa (japonica cultivar-group)]						EC:3.1.27.1	C:cytoplasmic membrane-bounded vesicle; F:RNA binding; F:ribonuclease T2 activity	s-like rnase
hv_00381	-1.50927	-0.932114	0.251069	0.327688	0.818494	0.000231432	8_2_10	TCA / org transformation.other organic acid transformatons.malic	highly similar to ( 889) AT5G11670 | Symbols: ATNADP-ME2 | ATNADP-ME2 (NADP-malic enzyme 2); malate dehydrogenase (oxaloacetate-decarboxylating) (NADP+)/ malic enzyme/ oxidoreductase, acting on NADH or NADPH, NAD or NADP as acceptor | chr5:3754456-3758040 FORWARDhighly similar to ( 936) MAOX_VITVI NADP-dependent malic enzyme (EC 1.1.1.40) (NADP-ME) - Vitis vinifera (Grape)nearly identical (1047) …	Malic enzyme n=6 Tax=Poaceae RepID=Q9FRT2_ORYSJ	NADP dependent malic enzyme [Oryza sativa Japonica Group]	ATNADP-ME2, NADP-ME2 | NADP-malic enzyme 2 | chr5:3754456-3758040 FORWARD LENGTH=588	NADP-dependent malic enzyme OS=Vitis vinifera PE=2 SV=1				EC:1.1.1.40	F:metal ion binding; F:NAD or NADH binding; P:malate metabolic process; P:oxidation reduction; C:plastid; F:malate dehydrogenase (oxaloacetate-decarboxylating) (NADP+) activity	nadp dependent malic enzyme
hv_00382	-4.51989	-2.56821	0.174611	1.73838	4.91549	5.22132e-07	35_2	not assigned.unknown	moderately similar to ( 280) loc_os01g52900 12001.m11463 protein expressed protein no original description	Os01g0729600 protein n=2 Tax=Oryza sativa RepID=Q9AX15_ORYSJ	putative aminotransferase [Oryza sativa Japonica Group]							P:metabolic process; F:catalytic activity; F:pyridoxal phosphate binding
hv_00401	3.78475	2.61496	-0.167319	-0.512722	0.148432	1.79406e-08	18_4_2	Co-factor and vitamine metabolism.pantothenate.3-methyl-2-oxobutanoate hydroxymethyltransferase (KPHMT,PANB)	moderately similar to ( 478) AT2G46110 | Symbols: PANB1, KPHMT1 | KPHMT1 (KETOPANTOATE HYDROXYMETHYLTRANSFERASE 1); 3-methyl-2-oxobutanoate hydroxymethyltransferase | chr2:18954807-18956411 REVERSEhighly similar to ( 547) loc_os01g12560 12001.m07870 protein 3-methyl-2-oxobutanoate hydroxymethyltransferase, putative, expressed no original description	Putative 3-methyl-2-oxobutanoate hydroxymethyltransferase n=2 Tax=Oryza sativa RepID=Q9AWZ8_ORYSJ	putative 3-methyl-2-oxobutanoate hydroxymethyltransferase [Oryza sativa Japonica Group]	PANB1, KPHMT1 | ketopantoate hydroxymethyltransferase 1 | chr2:18954807-18956411 REVERSE LENGTH=347	3-methyl-2-oxobutanoate hydroxymethyltransferase OS=Heliobacterium modesticaldum (strain ATCC 51547 / Ice1) GN=panB PE=3 SV=1				EC:2.1.2.11	F:3-methyl-2-oxobutanoate hydroxymethyltransferase activity; F:cobalt ion binding; P:pantothenate biosynthetic process; F:zinc ion binding; C:mitochondrion	3-methyl-2-oxobutanoate hydroxymethyltransferase
hv_00403	-1.79195	0.0463498	0.718515	0.611385	-0.760883	1.02481e-05	13_1_1_1_1	amino acid metabolism.synthesis.central amino acid metabolism.GABA.Glutamate decarboxylase	weakly similar to ( 161) AT5G17330 | Symbols: GAD, GAD1 | GAD; calmodulin binding / glutamate decarboxylase | chr5:5711141-5714839 FORWARDweakly similar to ( 160) DCE_PETHY Glutamate decarboxylase (EC 4.1.1.15) (GAD) - Petunia hybrida (Petunia)weakly similar to ( 176) loc_os08g36320 12008.m080179 protein glutamate decarboxylase, putative, expressed no original description	GAD1 n=2 Tax=Triticeae RepID=Q7XZU7_HORVU	glutamate decarboxylase [Oryza sativa Japonica Group]	GAD, GAD1 | glutamate decarboxylase | chr5:5711141-5714839 FORWARD LENGTH=502	Glutamate decarboxylase 1 OS=Arabidopsis thaliana GN=GAD1 PE=1 SV=2				EC:4.1.1.15	F:pyridoxal phosphate binding; P:glutamate metabolic process; F:glutamate decarboxylase activity	glutamate decarboxylase
hv_00414	3.40906	2.94642	0.0651873	-1.65494	-2.52283	4.28756e-06	30_2_4	signalling.receptor kinases.leucine rich repeat IV	very weakly similar to (84.7) AT2G45340 | Symbols: | leucine-rich repeat transmembrane protein kinase, putative | chr2:18691739-18694466 FORWARDweakly similar to ( 139) loc_os01g39600 12001.m150636 protein ATP binding protein, putative, expressed no original description	Extra sporogenous cells-like n=2 Tax=Oryza sativa RepID=Q9AWX9_ORYSJ	extra sporogenous cells-like [Oryza sativa Japonica Group]	| Leucine-rich repeat protein kinase family protein | chr2:18691739-18694466 FORWARD LENGTH=691		30	very weakly similar to (84.7) AT2G45340 | Symbols: | leucine-rich repeat transmembrane protein kinase, putative | chr2:18691739-18694466 FORWARDweakly similar to ( 139) loc_os01g39600 12001.m150636 protein ATP binding protein, putative, expressed no original description	signalling.receptor kinases.DUF 26	EC:2.7.10.0; EC:2.7.11.0	P:protein amino acid phosphorylation; F:oxidoreductase activity; C:cytoplasmic membrane-bounded vesicle; F:protein tyrosine kinase activity; F:ATP binding; C:membrane; F:protein serine/threonine kinase activity	leucine rich repeat receptor
hv_00425	2.85531	-0.214227	-1.21147	-1.02764	0.787895	0.00012987	35_2	not assigned.unknown	very weakly similar to (85.9) loc_os01g51270 12001.m11308 protein hypothetical protein no original description	Putative uncharacterized protein n=2 Tax=Oryza sativa RepID=Q9ASF3_ORYSJ	hypothetical protein [Oryza sativa Japonica Group]							C:cytoplasmic membrane-bounded vesicle	hypothetical protein OsI_03463 [Oryza sativa Indica Group]
hv_00434	-1.54016	-1.42028	0.645825	0.275081	1.60862	0.00366377	33_99	development.unspecified	moderately similar to ( 227) AT1G18100 | Symbols: E12A11 | E12A11; phosphatidylethanolamine binding | chr1:6228049-6230110 REVERSEweakly similar to ( 172) CET1_TOBAC CEN-like protein 1 - Nicotiana tabacum (Common tobacco)moderately similar to ( 266) loc_os01g02120 12001.m06854 protein OsMFT2 - Rice MFT-Like2 homogous to Arabidopsis Mother of FT and TFL1 gene, expressed no original description	Homologous protein to MFT n=1 Tax=Hordeum vulgare RepID=B9X077_HORVU	putative SP2G [Oryza sativa Japonica Group]	E12A11, MFT | PEBP (phosphatidylethanolamine-binding protein) family protein | chr1:6228049-6230110 REVERSE LENGTH=173	Protein MOTHER of FT and TF 1 OS=Arabidopsis thaliana GN=MFT PE=1 SV=1						mft2 - corn mft-like protein
hv_00445	0.87081	0.32245	0.0571133	-0.707237	-1.61112	2.03359e-07	27_3_99	RNA.regulation of transcription.unclassified	weakly similar to ( 156) AT3G17611 | Symbols: ATRBL14 | ATRBL14 (ARABIDOPSIS RHOMBOID-LIKE PROTEIN 14); zinc ion binding | chr3:6025652-6026173 FORWARDmoderately similar to ( 206) loc_os01g18100 12001.m08352 protein rhomboid domain containing 1, putative, expressed no original description	OSJNBa0004B13.13 protein n=2 Tax=Oryza sativa RepID=Q9AQU7_ORYSJ	OSJNBa0004B13.13 [Oryza sativa Japonica Group]	ATRBL14, RBL14 | RHOMBOID-like protein 14 | chr3:6024946-6026173 FORWARD LENGTH=334	Uncharacterized protein At3g17611 OS=Arabidopsis thaliana GN=At3g17611 PE=2 SV=1					C:membrane	atrbl14 (arabidopsis rhomboid-like protein 14) zinc ion binding
hv_00447	0.867348	0.176039	0.210907	-0.735339	-0.607139	0.00168526	27_3_60	RNA.regulation of transcription.NIN-like bZIP-related family	weakly similar to ( 189) loc_os01g14420 12001.m08047 protein RWP-RK domain containing protein, expressed no original description	Os01g0246500 protein n=2 Tax=Oryza sativa Japonica Group RepID=Q0JP39_ORYSJ	unknown protein [Oryza sativa Japonica Group]								Os01g0246500 [Oryza sativa Japonica Group]
hv_00462	3.14121	0.799152	-0.0604124	-1.14677	-0.981513	8.08867e-09	27_3_50	RNA.regulation of transcription.General Transcription	weakly similar to ( 116) AT4G10920 | Symbols: KELP | KELP; DNA binding / transcription coactivator/ transcription regulator | chr4:6697894-6699103 REVERSEweakly similar to ( 118) loc_os01g50960 12001.m11277 protein RNA polymerase II transcriptional coactivator KELP, putative, expressed no original description	Putative uncharacterized protein n=1 Tax=Zea mays RepID=C4IZ64_MAIZE	transcriptional coactivator-like [Oryza sativa Japonica Group]	KELP | transcriptional coactivator p15 (PC4) family protein (KELP) | chr4:6697894-6699103 REVERSE LENGTH=165	RNA polymerase II transcriptional coactivator KELP OS=Arabidopsis thaliana GN=KELP PE=1 SV=1					F:transcription coactivator activity; F:DNA binding; P:regulation of transcription, DNA-dependent	kelp dna binding transcription coactivator transcription regulator
hv_00475	1.31225	0.3224	0.0830603	-0.43287	-0.389362	0.000696774	27_3_22	RNA.regulation of transcription.HB,Homeobox transcription factor family	very weakly similar to (90.5) loc_os03g03164 12003.m35560 protein homeobox protein HD1, putative, expressed no original description	Putative uncharacterized protein Sb01g048970 n=1 Tax=Sorghum bicolor RepID=C5X0V4_SORBI	KNOX family class 2 homeodomain protein [Oryza sativa Japonica Group]		Homeobox protein knotted-1-like 3 OS=Oryza sativa subsp. japonica GN=HOS66 PE=2 SV=1					F:sequence-specific DNA binding; F:protein binding; F:transcription factor activity; C:nucleus; P:regulation of transcription, DNA-dependent	homeobox protein hd1
hv_00479	-3.67467	-0.0702934	1.22714	0.632583	-0.252087	1.22902e-07	26_28	misc.GDSL-motif lipase	weakly similar to ( 136) AT5G45670 | Symbols: | GDSL-motif lipase/hydrolase family protein | chr5:18528600-18530164 FORWARDvery weakly similar to (84.3) APG_BRANA Anter-specific proline-rich protein APG (Protein CEX) (Fragment) - Brassica napus (Rape)weakly similar to ( 168) loc_os01g54470 12001.m11611 protein anther-specific proline-rich protein APG, putative, expressed no original description	Putative uncharacterized protein Sb03g034560 n=1 Tax=Sorghum bicolor RepID=C5XK32_SORBI	putative proline-rich protein [Oryza sativa Japonica Group]	| GDSL-like Lipase/Acylhydrolase superfamily protein | chr5:18528600-18530164 FORWARD LENGTH=362	GDSL esterase/lipase At5g45670 OS=Arabidopsis thaliana GN=At5g45670 PE=2 SV=1					F:hydrolase activity, acting on ester bonds; C:cytoplasmic membrane-bounded vesicle; P:lipid metabolic process	anther-specific proline-rich protein apg
hv_00485	0.415898	1.90595	-0.453434	-0.360148	-0.185591	0.00172634	29_2_1_1_1_2_13	protein.synthesis.ribosomal protein.prokaryotic.chloroplast.50S subunit.L13	moderately similar to ( 291) AT1G78630 | Symbols: emb1473 | emb1473 (embryo defective 1473); structural constituent of ribosome | chr1:29575997-29577406 FORWARDmoderately similar to ( 291) RK13_SPIOL 50S ribosomal protein L13, chloroplast precursor (CL13) - Spinacia oleracea (Spinach)moderately similar to ( 375) loc_os01g54540 12001.m150711 protein 50S ribosomal protein L13, chloroplast precursor…	50S ribosomal protein L13 n=3 Tax=Andropogoneae RepID=B4FAZ7_MAIZE	putative ribosomal protein L13 precursor [Oryza sativa Japonica Group]	emb1473 | Ribosomal protein L13 family protein | chr1:29575997-29577406 FORWARD LENGTH=241	50S ribosomal protein L13, chloroplastic OS=Spinacia oleracea GN=RPL13 PE=1 SV=1				EC:3.6.5.3	C:ribosome; F:structural constituent of ribosome; P:translation; C:plastid	50s ribosomal protein l13
hv_00504	-1.13554	-0.608363	-0.1145	5.53123	5.68647	1.35682e-07	29_2_1_2_1_20	protein.synthesis.ribosomal protein.eukaryotic.40S subunit.S20	weakly similar to ( 175) AT5G62300 | Symbols: | 40S ribosomal protein S20 (RPS20C) | chr5:25021388-25022235 REVERSEweakly similar to ( 163) RS20_ORYSA 40S ribosomal protein S20 - Oryza sativa (Rice)weakly similar to ( 163) loc_os06g04290 12006.m05158 protein 40S ribosomal protein S20, putative, expressed no original description	S20e ribosomal protein n=1 Tax=Dascillus cervinus RepID=Q6EUX8_9COLE	40S ribosomal protein S20 [Oryza sativa (japonica cultivar-group)]	| Ribosomal protein S10p/S20e family protein | chr5:25021388-25022235 REVERSE LENGTH=124	40S ribosomal protein S20 OS=Xenopus laevis GN=rps20 PE=3 SV=1				EC:3.6.5.3	F:structural constituent of ribosome; C:lipid particle; C:small ribosomal subunit; P:translation	40s ribosomal protein s20
hv_00528	-1.32733	-0.643582	-0.312751	0.892067	1.08689	0.00416197	17_6_1_12	hormone metabolism.gibberelin.synthesis-degradation.GA3 oxidase	weakly similar to ( 139) G3O21_WHEAT Gibberellin 3-beta-dioxygenase 2-1 (EC 1.14.11.15) (Gibberellin 3 beta-hydroxylase 2-1) (Gibberellin 3-oxidase 2-1) - Triticum aestivum (Wheat)weakly similar to ( 119) loc_os01g08220 12001.m07447 protein gibberellin 3-beta-dioxygenase 2-2, putative, expressed no original description	GA 3-oxidase 1 n=1 Tax=Hordeum vulgare subsp. vulgare RepID=Q673G5_HORVD	GA 3beta-hydroxylase [Oryza sativa (indica cultivar-group)]		Gibberellin 3-beta-dioxygenase 2-1 OS=Triticum aestivum GN=GA3ox2-1 PE=1 SV=1				EC:1.14.11.15; EC:1.13.11.0	P:oxidation reduction; F:metal ion binding; F:gibberellin 3-beta-dioxygenase activity; F:oxidoreductase activity, acting on single donors with incorporation of molecular oxygen, incorporation of two atoms of oxygen	ga 3-oxidase 1
hv_00529	-1.98547	-0.480372	0.129617	0.241423	0.537773	5.65473e-06	35_2	not assigned.unknown	weakly similar to ( 196) AT2G42600 | Symbols: ATPPC2 | ATPPC2 (PHOSPHOENOLPYRUVATE CARBOXYLASE 2); catalytic/ phosphoenolpyruvate carboxylase | chr2:17734541-17738679 REVERSEmoderately similar to ( 205) CAPP1_SACHY Phosphoenolpyruvate carboxylase, housekeeping isozyme (EC 4.1.1.31) (PEPCase) (PEPC) - Saccharum hybrid (Sugarcane)moderately similar to ( 201) loc_os01g55350 12001.m11694 protein phos…	Phosphoenolpyruvate carboxylase, housekeeping isozyme n=3 Tax=Poaceae RepID=CAPP1_SACHY	phosphoenolpyruvate carboxylase [Oryza sativa Japonica Group]	ATPPC2, PPC2 | phosphoenolpyruvate carboxylase 2 | chr2:17734541-17738679 REVERSE LENGTH=963	Phosphoenolpyruvate carboxylase, housekeeping isozyme OS=Saccharum hybrid PE=3 SV=1				EC:4.1.1.31; EC:1.3.1.74	C:cytoplasm; P:oxidation reduction; P:carbon fixation; P:tricarboxylic acid cycle; P:photosynthesis; F:phosphoenolpyruvate carboxylase activity; F:2-alkenal reductase activity	phosphoenolpyruvate carboxylase
hv_00537	-0.0301964	0.165514	-0.0182977	-0.102974	-2.46139	1.04456e-05	30_2_3	signalling.receptor kinases.leucine rich repeat III	weakly similar to ( 111) AT5G58300 | Symbols: | leucine-rich repeat transmembrane protein kinase, putative | chr5:23572821-23574871 FORWARDweakly similar to ( 147) loc_os01g60330 12001.m12161 protein ATP binding protein, putative, expressed no original description	Putative uncharacterized protein Sb03g038110 n=2 Tax=Andropogoneae RepID=C5XN93_SORBI	putative receptor-like protein kinase [Oryza sativa Japonica Group]	| Leucine-rich repeat protein kinase family protein | chr5:23572821-23574871 FORWARD LENGTH=654	Probable inactive receptor kinase At5g58300 OS=Arabidopsis thaliana GN=At5g58300 PE=1 SV=1				EC:2.7.11.0	P:auxin biosynthetic process; P:protein amino acid phosphorylation; C:plasma membrane; F:protein binding; F:ATP binding; C:integral to membrane; F:protein serine/threonine kinase activity; P:transmembrane receptor protein tyrosine kinase signaling pathway	receptor-like protein kinase
hv_00542	-5.28636	-1.77865	-0.121522	1.44095	1.90061	2.89927e-07	10_8_2	cell wall.pectin*esterases.acetyl esterase	moderately similar to ( 436) AT2G46930 | Symbols: | pectinacetylesterase, putative | chr2:19283625-19286090 FORWARDmoderately similar to ( 500) loc_os01g21630 12001.m08647 protein carboxylic ester hydrolase, putative, expressed no original description	Os01g0319000 protein n=2 Tax=Oryza sativa RepID=Q94D71_ORYSJ	putative pectinacetylesterase precursor [Oryza sativa Japonica Group]	| Pectinacetylesterase family protein | chr2:19283625-19286090 FORWARD LENGTH=416						C:cytoplasmic membrane-bounded vesicle	carboxylic ester hydrolase
hv_00543	-4.34558	-1.64799	0.0995944	1.74998	1.77956	3.49425e-08	10_8_2	cell wall.pectin*esterases.acetyl esterase	weakly similar to ( 113) AT3G62060 | Symbols: | pectinacetylesterase family protein | chr3:22980123-22982734 FORWARDweakly similar to ( 124) loc_os01g21630 12001.m08647 protein carboxylic ester hydrolase, putative, expressed no original description	Os01g0319000 protein n=2 Tax=Oryza sativa RepID=Q94D71_ORYSJ	putative pectinacetylesterase precursor [Oryza sativa Japonica Group]	| Pectinacetylesterase family protein | chr3:22980123-22982734 FORWARD LENGTH=419						C:cytoplasmic membrane-bounded vesicle	pectin acetylesterase
hv_00544	-5.33883	-1.17005	0.091218	0.422698	0.256816	5.05971e-07	10_8_2	cell wall.pectin*esterases.acetyl esterase	weakly similar to ( 119) AT2G46930 | Symbols: | pectinacetylesterase, putative | chr2:19283625-19286090 FORWARDweakly similar to ( 165) loc_os01g21630 12001.m08647 protein carboxylic ester hydrolase, putative, expressed no original description	Os01g0319000 protein n=2 Tax=Oryza sativa RepID=Q94D71_ORYSJ	putative pectinacetylesterase precursor [Oryza sativa Japonica Group]	| Pectinacetylesterase family protein | chr2:19283625-19286090 FORWARD LENGTH=416					EC:3.1.1.0; EC:3.1.1.1	C:cytoplasmic membrane-bounded vesicle; F:carboxylesterase activity	carboxylic ester hydrolase
hv_00547	-1.7898	-1.03285	-0.0734132	0.247678	1.3295	1.75924e-06	35_2	not assigned.unknown	very weakly similar to (92.0) loc_os01g01180 12001.m06765 protein expressed protein no original description	Putative uncharacterized protein Sb03g009090 n=2 Tax=Andropogoneae RepID=C5XFM1_SORBI	P0402A09.15 [Oryza sativa Japonica Group]							C:cytoplasmic membrane-bounded vesicle	hypothetical protein SORBIDRAFT_03g009090 [Sorghum bicolor]
hv_00551	1.19472	1.65377	-0.0362796	-0.96805	-2.52263	5.14389e-05	13_1_6_2	amino acid metabolism.synthesis.aromatic aa.phenylalanine and tyrosine	weakly similar to ( 102) loc_os01g08270 12001.m42887 protein transaminase/ transferase, transferring nitrogenous groups, putative, expressed no original description	Transaminase/ transferase, transferring nitrogenous groups n=4 Tax=Zea mays RepID=B6TMW7_MAIZE	putative aspartate aminotransferase [Oryza sativa Japonica Group]						EC:2.6.1.1	F:pyridoxal phosphate binding; P:biosynthetic process; F:L-aspartate:2-oxoglutarate aminotransferase activity	transaminase transferring nitrogenous groups
hv_00555	-1.13262	0.278772	-0.0151788	-0.532312	0.492744	0.000257844	35_2	not assigned.unknown	no original description	Os01g0778900 protein n=3 Tax=Oryza sativa RepID=Q94DZ9_ORYSJ	unknown protein [Oryza sativa Japonica Group]							C:plastid	Os01g0778900 [Oryza sativa Japonica Group]
hv_00563	2.01788	2.78648	-0.614369	-0.147893	-1.97977	9.03484e-06	35_1	not assigned.no ontology	weakly similar to ( 137) AT5G58784 | Symbols: | dehydrodolichyl diphosphate synthase | chr5:23739950-23741267 REVERSEweakly similar to ( 168) loc_os01g63830 12001.m12498 protein undecaprenyl pyrophosphate synthetase, putative, expressed no original description	Undecaprenyl pyrophosphate synthetase n=2 Tax=Andropogoneae RepID=B6TV95_MAIZE	putative undecaprenyl pyrophosphate synthetase [Oryza sativa Japonica Group]	| Undecaprenyl pyrophosphate synthetase family protein | chr5:23739950-23741267 REVERSE LENGTH=302	Dehydrodolichyl diphosphate synthase 5 OS=Arabidopsis thaliana GN=At5g58784 PE=2 SV=2				EC:2.5.1.31	C:mitochondrion; C:plastid; F:di-trans,poly-cis-decaprenylcistransferase activity	undecaprenyl pyrophosphate synthetase
hv_00564	3.77726	3.14578	-0.715806	-1.09059	-0.186245	5.36537e-07	34_3	transport.amino acids	weakly similar to ( 158) AT1G08230 | Symbols: | amino acid transporter family protein | chr1:2583715-2586700 REVERSEmoderately similar to ( 204) loc_os01g63854 12001.m12500 protein amino acid permease, putative, expressed no original description	Os01g0857400 protein n=2 Tax=Oryza sativa Japonica Group RepID=Q94DE5_ORYSJ	putative betaine/proline transporter [Oryza sativa Japonica Group]	| Transmembrane amino acid transporter family protein | chr1:2583715-2586700 REVERSE LENGTH=451						C:integral to membrane; P:amino acid transport; F:amine transmembrane transporter activity	amino acid
hv_00567	-1.27822	-0.320502	0.0540657	0.27602	0.499953	1.6648e-05	29_7	protein.glycosylation	very weakly similar to (82.0) loc_os01g63970 12001.m12512 protein sialyltransferase-like protein, putative, expressed no original description	Os01g0858900 protein n=2 Tax=Oryza sativa RepID=Q94DD4_ORYSJ	unknown protein [Oryza sativa Japonica Group]							F:sialyltransferase activity; P:protein amino acid glycosylation; F:transferase activity; C:integral to Golgi membrane; F:transferase activity, transferring glycosyl groups	sialyltransferase-like protein
hv_00587	-1.46713	-0.087076	1.49187	1.22062	-0.1294	0.00106575	29_5_3	protein.degradation.cysteine protease	very weakly similar to (90.9) loc_os01g24600 12001.m08927 protein bromelain precursor, putative, expressed no original description	Os01g0347500 protein n=1 Tax=Oryza sativa Japonica Group RepID=Q93VV8_ORYSJ	putative SAG12 protein [Oryza sativa Japonica Group]						EC:3.4.22.0	C:cytoplasmic membrane-bounded vesicle; P:electron transport chain; P:proteolysis; F:cysteine-type endopeptidase activity	hypothetical protein OsI_01814 [Oryza sativa Indica Group]
hv_00589	0.139812	2.02829	-0.00990899	-1.09077	-0.573573	0.000646932	34_99	transport.misc	weakly similar to ( 145) AT1G29520 | Symbols: | AWPM-19-like membrane family protein | chr1:10323735-10324525 FORWARDweakly similar to ( 191) loc_os01g50440 12001.m11226 protein plasma membrane associated protein, putative, expressed no original description	Os01g0699900 protein n=2 Tax=Oryza sativa RepID=Q943A6_ORYSJ	plasma membrane associated protein-like [Oryza sativa Japonica Group]	| AWPM-19-like family protein | chr1:10323735-10324525 FORWARD LENGTH=158						C:membrane; C:cytoplasmic membrane-bounded vesicle	plasma membrane associated protein
hv_00591	1.23323	0.511889	-0.0226429	-0.378146	-0.284313	0.000278975	27_3_67	RNA.regulation of transcription.putative transcription regulator	weakly similar to ( 130) AT4G02560 | Symbols: LD | LD (luminidependens); transcription factor | chr4:1123656-1128252 REVERSEmoderately similar to ( 289) loc_os01g70810 12001.m13126 protein flowering-time protein isoform alpha, putative, expressed no original description	Putative flowering-time protein n=1 Tax=Oryza sativa Japonica Group RepID=Q942Z1_ORYSJ	putative flowering-time protein [Oryza sativa Japonica Group]	LD | Homeodomain-like superfamily protein | chr4:1123656-1128252 REVERSE LENGTH=953	Homeobox protein LUMINIDEPENDENS OS=Arabidopsis thaliana GN=LD PE=1 SV=2					F:sequence-specific DNA binding; F:transcription factor activity; P:regulation of transcription, DNA-dependent	flowering-time protein
hv_00594	-0.988288	0.0495194	-0.710364	0.251482	0.710358	7.30549e-05	26_8	misc.nitrilases, *nitrile lyases, berberine bridge enzymes, reticuline oxidases, troponine reductases	weakly similar to ( 114) AT2G23620 | Symbols: ATMES1, MES1 | MES1 (METHYL ESTERASE 1); hydrolase, acting on ester bonds / methyl indole-3-acetate esterase/ methyl jasmonate esterase/ methyl salicylate esterase | chr2:10047462-10049248 REVERSEmoderately similar to ( 234) PIR7A_ORYSA Probable esterase PIR7A (EC 3.1.-.-) - Oryza sativa (Rice)moderately similar to ( 234) loc_os01g70860 12001.m13131 p…	Probable esterase PIR7A n=4 Tax=Oryza sativa RepID=PIR7A_ORYSJ	pir7b protein [Oryza sativa Japonica Group]	ATMES1, MES1 | methyl esterase 1 | chr2:10047462-10049248 REVERSE LENGTH=263	Probable esterase PIR7A OS=Oryza sativa subsp. japonica GN=PIR7A PE=2 SV=2						pir7a_orysi ame: full=probable esterase pir7a
hv_00596	-1.47005	-0.992888	-0.00311518	0.942174	1.03323	0.004118	21_4	redox.glutaredoxins	weakly similar to ( 107) AT4G15700 | Symbols: | glutaredoxin family protein | chr4:8937545-8937853 FORWARDweakly similar to ( 138) loc_os01g70990 12001.m13143 protein OsGrx_C6 - glutaredoxin subgroup III no original description	Putative glutaredoxin-C2 n=3 Tax=Oryza sativa RepID=GRXC2_ORYSJ	glutaredoxin-like [Oryza sativa Japonica Group]	| Thioredoxin superfamily protein | chr4:8937545-8937853 FORWARD LENGTH=102	Putative glutaredoxin-C2 OS=Oryza sativa subsp. japonica GN=GRXC2 PE=3 SV=2					P:cell redox homeostasis; C:cytoplasmic membrane-bounded vesicle; F:electron carrier activity; F:protein disulfide oxidoreductase activity	glutaredoxin family protein
hv_00598	2.86933	-0.308863	-0.152512	-0.2212	-1.21465	0.000193756	20_2_99	stress.abiotic.unspecified	moderately similar to ( 228) AT3G62020 | Symbols: GLP10 | GLP10 (GERMIN-LIKE PROTEIN 10); manganese ion binding / nutrient reservoir | chr3:22971443-22972192 REVERSEmoderately similar to ( 219) NEC1_NICPL Nectarin-1 precursor (EC 1.15.1.1) (Superoxide dismutase [Mn]) - Nicotiana plumbaginifolia (Leadwort-leaved tobacco)moderately similar to ( 284) loc_os01g72290 12001.m13264 protein germin-like p…	Putative uncharacterized protein Sb03g045980 n=1 Tax=Sorghum bicolor RepID=C5XHX2_SORBI	putative Rhicadhesin receptor precursor [Oryza sativa Japonica Group]	GLP10 | germin-like protein 10 | chr3:22971443-22972192 REVERSE LENGTH=220	Germin-like protein 1-3 OS=Oryza sativa subsp. japonica GN=GER8 PE=2 SV=1					C:cytoplasmic membrane-bounded vesicle; C:apoplast; F:receptor activity; F:nutrient reservoir activity; F:manganese ion binding	rhicadhesin receptor precursor
hv_00599	4.01481	0.178768	-0.0852122	-0.732728	-0.0103888	0.000192128	20_2_99	stress.abiotic.unspecified	moderately similar to ( 212) AT1G09560 | Symbols: GLP5 | GLP5 (GERMIN-LIKE PROTEIN 5); manganese ion binding / nutrient reservoir | chr1:3093896-3094639 FORWARDmoderately similar to ( 205) RHRE_PEA Rhicadhesin receptor precursor (Germin-like protein) - Pisum sativum (Garden pea)moderately similar to ( 255) loc_os01g72290 12001.m13264 protein germin-like protein subfamily 2 member 4 precursor, put…	Putative uncharacterized protein Sb03g045980 n=1 Tax=Sorghum bicolor RepID=C5XHX2_SORBI	putative Rhicadhesin receptor precursor [Oryza sativa Japonica Group]	GLP5 | germin-like protein 5 | chr1:3093896-3094639 FORWARD LENGTH=219	Germin-like protein 1-3 OS=Oryza sativa subsp. japonica GN=GER8 PE=2 SV=1					C:cytoplasmic membrane-bounded vesicle; C:apoplast; F:receptor activity; F:nutrient reservoir activity; F:manganese ion binding	rhicadhesin receptor precursor
hv_00601	-0.739249	-0.397823	0.27212	0.462342	1.26276	0.000484929	27_3_6	RNA.regulation of transcription.bHLH,Basic Helix-Loop-Helix family	very weakly similar to (99.4) AT3G56980 | Symbols: BHLH039, ORG3 | BHLH039; DNA binding / transcription factor | chr3:21086612-21087494 REVERSEweakly similar to ( 187) loc_os01g72370 12001.m13272 protein ORG3, putative, expressed no original description	BHLH transcription factor-like n=4 Tax=Oryza sativa RepID=Q941Z7_ORYSJ	bHLH transcription factor-like [Oryza sativa Japonica Group]	BHLH039, ORG3 | basic helix-loop-helix (bHLH) DNA-binding superfamily protein | chr3:21086612-21087494 REVERSE LENGTH=258	Transcription factor ORG3 OS=Arabidopsis thaliana GN=ORG3 PE=1 SV=1					F:transcription regulator activity; P:regulation of transcription; C:nucleus	bhlh transcription factor-like
hv_00610	0.10383	0.736984	-1.02932	-0.820714	0.108637	0.000103025	35_1	not assigned.no ontology	moderately similar to ( 228) AT3G56170 | Symbols: CAN | CAN (CA-2+ DEPENDENT NUCLEASE); nuclease | chr3:20842614-20844319 FORWARDmoderately similar to ( 270) loc_os01g07200 12001.m07347 protein nuclease, putative, expressed no original description	Os01g0166100 protein n=2 Tax=Oryza sativa RepID=Q942N7_ORYSJ	putative Ca(2+)-dependent nuclease [Oryza sativa Japonica Group]	CAN | Ca-2+ dependent nuclease | chr3:20842614-20844319 FORWARD LENGTH=323	Uncharacterized 38.1 kDa protein OS=Corydalis sempervirens PE=2 SV=1					F:nuclease activity	calcium-dependent nuclease
hv_00620	-3.27647	0.428524	0.445747	0.995816	-0.607894	0.00145503	30_3	signalling.calcium	weakly similar to ( 122) AT3G22930 | Symbols: | calmodulin, putative | chr3:8124286-8125835 REVERSEweakly similar to ( 121) CALM3_ORYSA Calmodulin-3 (CaM-3) - Oryza sativa (Rice)weakly similar to ( 135) loc_os12g41110 12012.m07893 protein calmodulin, putative, expressed no original description	Calmodulin-like protein 5 n=2 Tax=Oryza sativa RepID=CML5_ORYSJ	Calmodulin-2 [Oryza sativa Japonica Group]	CML11 | calmodulin-like 11 | chr3:8124286-8125835 REVERSE LENGTH=173	Calmodulin-like protein 5 OS=Oryza sativa subsp. japonica GN=CML5 PE=2 SV=1					F:calcium ion binding	calmodulin 2
hv_00626	1.11766	0.652875	0.0287568	-1.49688	-1.23456	6.90448e-05	29_5_11_20	protein.degradation.ubiquitin.proteasom	highly similar to ( 532) AT5G23540 | Symbols: | 26S proteasome regulatory subunit, putative | chr5:7938109-7939339 FORWARDhighly similar to ( 561) loc_os01g16190 12001.m08216 protein 26S proteasome non-ATPase regulatory subunit 14, putative, expressed no original description	Predicted protein n=13 Tax=Embryophyta RepID=B9MVM3_POPTR	26S proteasome regulatory particle non-ATPase subunit11 [Oryza sativa Japonica Group]	| Mov34/MPN/PAD-1 family protein | chr5:7937772-7939339 FORWARD LENGTH=308	26S proteasome non-ATPase regulatory subunit 14 OS=Arabidopsis thaliana GN=RPN11 PE=2 SV=1					C:proteasome complex	26s proteasome non-atpase regulatory
hv_00641	-1.33142	-0.212784	0.857983	0.404494	0.357289	0.0019097	13_2_2_3	amino acid metabolism.degradation.glutamate family.arginine	weakly similar to ( 175) AT1G67550 | Symbols: URE | URE (UREASE); urease | chr1:25312842-25316911 FORWARD no original description	Urease subunit alpha 2 n=2 Tax=Ochrobactrum RepID=A6X1Q1_OCHA4	urease [Oryza sativa Indica Group]	URE | urease | chr1:25312842-25316911 FORWARD LENGTH=838	Urease subunit alpha OS=Vibrio fischeri (strain MJ11) GN=ureC PE=3 SV=1				EC:3.5.1.5	C:cytoplasm; F:urease activity; P:urea metabolic process; P:pathogenesis; F:nickel ion binding	alpha subunit
hv_00646	-0.607089	0.0775971	0.294856	0.470269	-1.20992	0.00280613	10_1_5	cell wall.precursor synthesis.UXS	highly similar to ( 578) AT3G53520 | Symbols: UXS1, ATUXS1 | UXS1 (UDP-GLUCURONIC ACID DECARBOXYLASE 1); UDP-glucuronate decarboxylase/ catalytic | chr3:19841635-19843520 FORWARDweakly similar to ( 105) GME2_ORYSA GDP-mannose 3,5-epimerase 2 (EC 5.1.3.18) (GDP-Man 3,5-epimerase 2) - Oryza sativa (Rice)highly similar to ( 700) loc_os01g62020 12001.m150769 protein UDP-glucuronic acid decarboxylase …	UDP-glucuronic acid decarboxylase n=7 Tax=Poaceae RepID=Q5QMG6_ORYSJ	UDP-glucuronic acid decarboxylase [Oryza sativa Japonica Group]	UXS1, ATUXS1 | UDP-glucuronic acid decarboxylase 1 | chr3:19841635-19844057 FORWARD LENGTH=435	UDP-glucuronic acid decarboxylase 1 OS=Rattus norvegicus GN=Uxs1 PE=1 SV=1					P:cellular metabolic process; F:catalytic activity; C:mitochondrion; F:coenzyme binding	udp-d-glucuronate decarboxylase
hv_00658	-1.60419	-0.944342	0.215571	-0.0216777	0.279365	1.68764e-06	13_1_5_3_2	amino acid metabolism.synthesis.serine-glycine-cysteine group.cysteine.SAT	moderately similar to ( 343) AT5G56760 | Symbols: ATSERAT1;1, SAT5, SAT-52 | ATSERAT1;1 (ARABIDOPSIS THALIANA SERINE ACETYLTRANSFERASE 1;1); serine O-acetyltransferase | chr5:22961498-22962582 REVERSEmoderately similar to ( 475) loc_os01g52260 12001.m11400 protein serine acetyltransferase 3, mitochondrial precursor, putative, expressed no original description	Probable serine acetyltransferase 1 n=2 Tax=Oryza sativa RepID=SAT1_ORYSJ	putative serine O-acetyltransferase satA [Oryza sativa Japonica Group]	ATSERAT1;1, SAT5, SAT-52, SERAT1;1 | serine acetyltransferase 1;1 | chr5:22961498-22962582 REVERSE LENGTH=312	Probable serine acetyltransferase 1 OS=Oryza sativa subsp. japonica GN=SAT1 PE=2 SV=1				EC:2.3.1.30	C:cytoplasm; F:serine O-acetyltransferase activity; P:cysteine biosynthetic process from serine	serine acetyltransferase 3
hv_00665	1.66807	0.813959	-0.049647	-0.39626	-0.38872	1.25246e-07	27_4	RNA.RNA binding	weakly similar to ( 158) AT5G47210 | Symbols: | nuclear RNA-binding protein, putative | chr5:19169388-19171012 REVERSEmoderately similar to ( 293) loc_os01g52390 12001.m11413 protein plasminogen activator inhibitor 1 RNA-binding protein, putative, expressed no original description	Os01g0721900 protein n=3 Tax=Oryza sativa RepID=Q8W0D1_ORYSJ	putative nuclear RNA binding protein A [Oryza sativa Japonica Group]	| Hyaluronan / mRNA binding family | chr5:19169222-19171012 REVERSE LENGTH=357						C:mitochondrion	plasminogen activator inhibitor 1 rna-binding protein
hv_00673	2.54628	1.16853	-0.127737	-0.113205	-0.453693	4.83636e-08	27_3_62	RNA.regulation of transcription.Nucleosome/chromatin assembly factor group	very weakly similar to (97.8) loc_os02g44930 12002.m09533 protein HMG1/2-like protein, putative, expressed no original description	High mobility group box protein 2 n=2 Tax=Oryza sativa RepID=Q8SBC5_ORYSJ	high mobility group box protein 2 [Oryza sativa Japonica Group]							C:nucleus; F:DNA binding	high mobility group box protein 2
hv_00674	1.70194	1.18653	-0.203706	-0.213003	-1.17813	8.59556e-06	27_3_62	RNA.regulation of transcription.Nucleosome/chromatin assembly factor group	weakly similar to ( 120) loc_os02g44930 12002.m09533 protein HMG1/2-like protein, putative, expressed no original description	High mobility group box protein 2 n=2 Tax=Oryza sativa RepID=Q8SBC5_ORYSJ	high mobility group box protein 2 [Oryza sativa Japonica Group]							F:protein kinase activity; F:ATP binding; P:protein amino acid phosphorylation; F:protein serine/threonine kinase activity; F:DNA binding; C:nucleus	high mobility group box protein 2
hv_00680	0.11984	0.217328	0.136228	-0.441538	-1.59296	8.64503e-06	30_2_11	signalling.receptor kinases.leucine rich repeat XI	weakly similar to ( 167) AT3G56370 | Symbols: | leucine-rich repeat transmembrane protein kinase, putative | chr3:20899403-20902390 REVERSEmoderately similar to ( 209) loc_os01g60670 12001.m12195 protein receptor-like protein kinase precursor, putative, expressed no original description	Os01g0821900 protein (Fragment) n=3 Tax=Oryza sativa RepID=Q0JI63_ORYSJ	putative receptor-like protein kinase [Oryza sativa Japonica Group]	| Leucine-rich repeat protein kinase family protein | chr3:20899403-20902390 REVERSE LENGTH=964	Probably inactive leucine-rich repeat receptor-like protein kinase At3g28040 OS=Arabidopsis thaliana GN=At3g28040 PE=2 SV=1				EC:2.7.10.0; EC:2.7.11.0	P:auxin biosynthetic process; P:protein amino acid phosphorylation; C:cytoplasmic membrane-bounded vesicle; F:protein binding; F:protein tyrosine kinase activity; F:ATP binding; F:protein serine/threonine kinase activity	receptor-like protein kinase
hv_00681	0.136814	0.16553	0.199263	-0.334847	-2.8609	0.000339679	30_2_11	signalling.receptor kinases.leucine rich repeat XI	weakly similar to ( 108) loc_os01g60670 12001.m12195 protein receptor-like protein kinase precursor, putative, expressed no original description	Os01g0821900 protein (Fragment) n=3 Tax=Oryza sativa RepID=Q0JI63_ORYSJ	putative receptor-like protein kinase [Oryza sativa Japonica Group]			30	weakly similar to ( 108) loc_os01g60670 12001.m12195 protein receptor-like protein kinase precursor, putative, expressed no original description	signalling.receptor kinases.DUF 26	EC:2.7.10.0; EC:2.7.11.0	P:auxin biosynthetic process; P:protein amino acid phosphorylation; C:cytoplasmic membrane-bounded vesicle; F:protein binding; F:protein tyrosine kinase activity; F:ATP binding; F:protein serine/threonine kinase activity	receptor-like protein kinase
hv_00700	0.5379	-0.0595667	0.369917	-0.496921	-1.81826	7.88552e-06	28_2	DNA.repair	moderately similar to ( 307) AT5G20850 | Symbols: ATRAD51, RAD51 | ATRAD51; ATP binding / DNA binding / DNA-dependent ATPase/ damaged DNA binding / nucleoside-triphosphatase/ nucleotide binding / protein binding / sequence-specific DNA binding | chr5:7070758-7072860 REVERSEmoderately similar to ( 318) R51A2_MAIZE DNA repair protein RAD51 homolog B (Rad51-like protein B) (RAD51B) (ZmRAD51b) - Zea …	DNA repair protein RAD51 homolog B n=9 Tax=Poaceae RepID=R51A2_MAIZE	Rad51 [Oryza sativa Japonica Group]	ATRAD51, RAD51 | RAS associated with diabetes protein 51 | chr5:7070758-7072860 REVERSE LENGTH=342	DNA repair protein RAD51 homolog B OS=Zea mays GN=RAD51B PE=2 SV=1					P:auxin biosynthetic process; F:DNA-dependent ATPase activity; F:protein binding; F:ATP binding; F:damaged DNA binding; C:nucleus; P:DNA recombination; P:DNA repair	rad51 recombination protein
hv_00713	-4.06132	-1.71284	0.362413	0.942719	0.785838	3.65687e-05	31_4	cell.vesicle transport	weakly similar to ( 104) AT5G50380 | Symbols: ATEXO70F1 | ATEXO70F1 (exocyst subunit EXO70 family protein F1); protein binding | chr5:20516382-20518433 REVERSEweakly similar to ( 104) loc_os01g69230 12001.m13023 protein protein binding protein, putative, expressed no original description	Putative uncharacterized protein n=2 Tax=Oryza sativa RepID=B9EVX8_ORYSJ	putative leucine zipper protein [Oryza sativa Japonica Group]	ATEXO70F1, EXO70F1 | exocyst subunit exo70 family protein F1 | chr5:20516382-20518433 REVERSE LENGTH=683						C:cytoplasmic part	atexo70f1 (exocyst subunit exo70 family protein f1) protein binding
hv_00716	4.24025	0.400491	-0.841198	-0.810152	0.0434163	3.30449e-08	27_3_99	RNA.regulation of transcription.unclassified	very weakly similar to (88.6) loc_os01g69270 12001.m13027 protein MYND finger family protein, expressed no original description	OJ1485_B09.11 protein n=3 Tax=Oryza sativa RepID=Q8RZI5_ORYSJ	OJ1485_B09.11 [Oryza sativa Japonica Group]							C:mitochondrion; F:zinc ion binding	hypothetical protein OsI_04973 [Oryza sativa Indica Group]
hv_00722	0.320642	0.925893	-0.0740099	0.0339472	-0.925009	0.00083595	29_3_4_99	protein.targeting.secretory pathway.unspecified	weakly similar to ( 166) AT1G72160 | Symbols: | SEC14 cytosolic factor family protein / phosphoglyceride transfer family protein | chr1:27153823-27155609 REVERSEmoderately similar to ( 268) loc_os01g65380 12001.m12651 protein patellin-5, putative, expressed no original description	Cytosolic factor-like protein n=3 Tax=Oryza sativa RepID=Q8RYZ1_ORYSJ	P0648C09.9 [Oryza sativa Japonica Group]	| Sec14p-like phosphatidylinositol transfer family protein | chr1:27153823-27155609 REVERSE LENGTH=490	Patellin-3 OS=Arabidopsis thaliana GN=PATL3 PE=1 SV=2						hypothetical protein OsI_04628 [Oryza sativa Indica Group]
hv_00726	2.88895	3.45528	-0.367929	-4.41102	-4.89799	1.16988e-05	20_2_99	stress.abiotic.unspecified	weakly similar to ( 137) AT1G44760 | Symbols: | universal stress protein (USP) family protein | chr1:16896894-16898427 REVERSEweakly similar to ( 193) loc_os01g65440 12001.m12655 protein universal stress protein family protein, expressed no original description	Os01g0875300 protein n=2 Tax=Oryza sativa Japonica Group RepID=Q8RYY1_ORYSJ	P0648C09.19 [Oryza sativa Japonica Group]	| Adenine nucleotide alpha hydrolases-like superfamily protein | chr1:16896894-16898427 REVERSE LENGTH=213						P:response to stress	universal stress protein family protein
hv_00728	-1.0618	-1.58998	0.103172	0.531847	1.19407	0.000276001	20_2_1	stress.abiotic.heat	weakly similar to ( 104) AT1G11040 | Symbols: | DNAJ chaperone C-terminal domain-containing protein | chr1:3679225-3680924 REVERSEweakly similar to ( 177) loc_os01g65480 12001.m12659 protein dnaJ protein homolog 1, putative, expressed no original description	Os01g0875700 protein n=3 Tax=Oryza sativa RepID=Q5N8X4_ORYSJ	putative heat shock protein [Oryza sativa Japonica Group]	| HSP40/DnaJ peptide-binding protein | chr1:3679225-3680924 REVERSE LENGTH=438						P:protein folding; F:heat shock protein binding; F:unfolded protein binding	heat shock protein
hv_00731	-2.651	-1.29573	0.137798	0.118523	0.00441837	5.4536e-10	34_13	transport.peptides and oligopeptides	moderately similar to ( 390) AT1G22540 | Symbols: | proton-dependent oligopeptide transport (POT) family protein | chr1:7964202-7966222 FORWARDmoderately similar to ( 484) loc_os01g65210 12001.m12634 protein peptide transporter PTR2-B, putative, expressed no original description	OSJNBb0008G24.20 protein n=2 Tax=Oryza sativa RepID=Q8RU81_ORYSJ	OSJNBb0008G24.20 [Oryza sativa Japonica Group]	| Major facilitator superfamily protein | chr1:7964202-7966222 FORWARD LENGTH=557	Probable peptide/nitrate transporter At1g22540 OS=Arabidopsis thaliana GN=At1g22540 PE=2 SV=1					C:membrane; P:oligopeptide transport; F:transporter activity	oligopeptide transporter
hv_00741	-1.24984	-0.659628	0.414025	2.84828	4.93861	0.000415438	35_2	not assigned.unknown	weakly similar to ( 105) loc_os01g72900 12001.m13322 protein abscisic stress ripening protein 1, putative, expressed no original description	Os01g0959100 protein n=2 Tax=Oryza sativa RepID=Q8S2D0_ORYSJ	putative fruit-ripening protein [Oryza sativa Japonica Group]		Abscisic stress-ripening protein 3 OS=Solanum lycopersicum GN=ASR3 PE=4 SV=2					P:response to stress	abscisic stress ripening protein 1
hv_00742	3.47493	0.0190962	0.115534	-0.0785038	-0.370325	0.000120388	33_99	development.unspecified	moderately similar to ( 281) AT2G41380 | Symbols: | embryo-abundant protein-related | chr2:17251981-17252886 FORWARDweakly similar to ( 200) loc_os01g40660 12001.m10336 protein embryonic abundant protein-like, putative, expressed no original description	Putative uncharacterized protein n=1 Tax=Oryza sativa Indica Group RepID=A2XF75_ORYSI	embryo-abundant protein EMB-like [Oryza sativa Japonica Group]	| S-adenosyl-L-methionine-dependent methyltransferases superfamily protein | chr2:17251981-17252886 FORWARD LENGTH=269	Putative methyltransferase DDB_G0268948 OS=Dictyostelium discoideum GN=DDB_G0268948 PE=1 SV=2				EC:2.1.1.0	F:methyltransferase activity; P:metabolic process	embryonic abundant
hv_00757	-1.43733	0.0750821	0.211381	0.381579	-0.359322	7.40997e-05	26_2	misc.UDP glucosyl and glucoronyl transferases	moderately similar to ( 381) AT5G61840 | Symbols: GUT1 | GUT1; catalytic/ glucuronoxylan glucuronosyltransferase | chr5:24839365-24841703 REVERSEmoderately similar to ( 406) loc_os01g70180 12001.m150448 protein secondary cell wall-related glycosyltransferase family 47, putative, expressed no original description	Secondary cell wall-related glycosyltransferase family 47 n=4 Tax=Andropogoneae RepID=B6U2C1_MAIZE	P0482D04.15 [Oryza sativa Japonica Group]	GUT1 | Exostosin family protein | chr5:24839365-24841703 REVERSE LENGTH=415	Probable glycosyltransferase At5g03795 OS=Arabidopsis thaliana GN=At5g03795 PE=3 SV=2					C:membrane; C:cytoplasmic membrane-bounded vesicle; F:transferase activity	secondary cell wall-related glycosyltransferase family 47
hv_00758	-1.06701	-0.324322	0.481914	0.554822	0.0299404	2.59548e-05	26_2	misc.UDP glucosyl and glucoronyl transferases	highly similar to ( 721) AT1G27440 | Symbols: GUT2, IRX10, ATGUT1 | GUT2; catalytic/ glucuronoxylan glucuronosyltransferase | chr1:9529265-9531213 REVERSEhighly similar to ( 803) loc_os01g70190 12001.m13067 protein secondary cell wall-related glycosyltransferase family 47, putative, expressed no original description	Probable glucuronosyltransferase Os01g0926600 n=3 Tax=BEP clade RepID=GT14_ORYSJ	P0482D04.16 [Oryza sativa Japonica Group]	GUT2, IRX10, ATGUT1 | Exostosin family protein | chr1:9529265-9531213 REVERSE LENGTH=412	Probable glycosyltransferase At5g03795 OS=Arabidopsis thaliana GN=At5g03795 PE=3 SV=2					C:membrane; C:cytoplasmic membrane-bounded vesicle; F:transferase activity	secondary cell wall-related glycosyltransferase family 47
hv_00762	1.77371	0.774281	0.0537583	-0.425173	-0.728586	1.42447e-07	27_3_69	RNA.regulation of transcription.SET-domain transcriptional regulator family	moderately similar to ( 234) AT5G13960 | Symbols: SUVH4, KYP, SDG33 | SUVH4 (SU(VAR)3-9 HOMOLOG 4); double-stranded methylated DNA binding / histone methyltransferase(H3-K9 specific) / methyl-CpG binding / methyl-CpNpG binding / methyl-CpNpN binding | chr5:4501688-4505979 FORWARDmoderately similar to ( 341) loc_os01g70220 12001.m13070 protein histone-lysine N-methyltransferase, H3 lysine-9 specif…	Os01g0927000 protein n=3 Tax=Oryza sativa Japonica Group RepID=Q5JK06_ORYSJ	putative SUVH4 [Oryza sativa Japonica Group]	SUVH4, KYP, SDG33 | SU(VAR)3-9 homolog 4 | chr5:4501688-4505979 FORWARD LENGTH=624	Histone-lysine N-methyltransferase, H3 lysine-9 specific SUVH4 OS=Arabidopsis thaliana GN=SUVH4 PE=1 SV=2				EC:2.1.1.43	P:chromatin modification; F:histone-lysine N-methyltransferase activity; C:nucleus; F:zinc ion binding	set domain protein
hv_00763	1.10836	0.553168	-0.169836	-0.477081	-0.592227	0.000249501	27_3_69	RNA.regulation of transcription.SET-domain transcriptional regulator family	weakly similar to ( 121) loc_os01g70220 12001.m13070 protein histone-lysine N-methyltransferase, H3 lysine-9 specific SUVH6, putative, expressed no original description	Os01g0927000 protein n=3 Tax=Oryza sativa Japonica Group RepID=Q5JK06_ORYSJ	putative SUVH4 [Oryza sativa Japonica Group]							F:methyltransferase activity; F:transferase activity; F:zinc ion binding; F:histone-lysine N-methyltransferase activity; P:chromatin modification; C:nucleus	hypothetical protein SORBIDRAFT_03g044580 [Sorghum bicolor]
hv_00764	1.69108	0.70487	-0.0532517	-0.763074	-1.02458	0.00021831	27_3_69	RNA.regulation of transcription.SET-domain transcriptional regulator family	moderately similar to ( 210) AT5G13960 | Symbols: SUVH4, KYP, SDG33 | SUVH4 (SU(VAR)3-9 HOMOLOG 4); double-stranded methylated DNA binding / histone methyltransferase(H3-K9 specific) / methyl-CpG binding / methyl-CpNpG binding / methyl-CpNpN binding | chr5:4501688-4505979 FORWARDmoderately similar to ( 331) loc_os01g70220 12001.m13070 protein histone-lysine N-methyltransferase, H3 lysine-9 specif…	Os01g0927000 protein n=3 Tax=Oryza sativa Japonica Group RepID=Q5JK06_ORYSJ	putative SUVH4 [Oryza sativa Japonica Group]	SUVH4, KYP, SDG33 | SU(VAR)3-9 homolog 4 | chr5:4501688-4505979 FORWARD LENGTH=624	Histone-lysine N-methyltransferase, H3 lysine-9 specific SUVH4 OS=Arabidopsis thaliana GN=SUVH4 PE=1 SV=2				EC:2.1.1.43	P:chromatin modification; F:histone-lysine N-methyltransferase activity; C:nucleus; F:zinc ion binding	suvh4 (su 3-9 homolog 4)
hv_00765	-3.62212	0.283001	0.0727487	0.199335	-0.749254	1.44959e-06	29_5_4	protein.degradation.aspartate protease	weakly similar to ( 101) AT1G03230 | Symbols: | extracellular dermal glycoprotein, putative / EDGP, putative | chr1:790110-791414 FORWARDmoderately similar to ( 202) loc_os01g71080 12001.m13152 protein xylanase inhibitor TAXI-IV, putative, expressed no original description	Putative uncharacterized protein Sb05g027350 n=1 Tax=Sorghum bicolor RepID=C5Y8G7_SORBI	putative xylanase inhibitor [Oryza sativa Japonica Group]	| Eukaryotic aspartyl protease family protein | chr1:790110-791414 FORWARD LENGTH=434					EC:3.4.23.0	F:aspartic-type endopeptidase activity; P:proteolysis; P:xylan catabolic process	xylanase inhibitor 801os
hv_00767	0.157673	-0.669776	-0.730482	-0.466888	3.00158	0.00150943	31_1	cell.organisation	weakly similar to ( 160) loc_os01g71090 12001.m13153 protein xylanase inhibitor, putative, expressed no original description	Xylanase inhibitor TAXI-IV n=2 Tax=Triticum aestivum RepID=Q5TMB2_WHEAT	putative xylanase inhibitor [Oryza sativa Japonica Group]						EC:3.4.23.0	P:xylan catabolic process; P:proteolysis; F:aspartic-type endopeptidase activity	xylanase inhibitor
hv_00779	-1.34539	0.136793	0.157371	1.03841	-0.0140878	0.00405814	29_2_5	protein.synthesis.release	weakly similar to ( 181) AT3G26618 | Symbols: ERF1-3 | ERF1-3 (eukaryotic release factor 1-3); translation release factor | chr3:9788854-9790161 FORWARDweakly similar to ( 192) loc_os01g71270 12001.m13170 protein eukaryotic peptide chain release factor subunit 1-1, putative, expressed no original description	Os01g0939500 protein n=2 Tax=Oryza sativa RepID=Q8RV12_ORYSJ	putative eukaryotic peptide chain release factor subunit 1-3 [Oryza sativa Japonica Group]	ERF1-3 | eukaryotic release factor 1-3 | chr3:9788854-9790161 FORWARD LENGTH=435	Eukaryotic peptide chain release factor subunit 1-3 OS=Arabidopsis thaliana GN=ERF1-3 PE=2 SV=1					C:cytoplasm; P:translational termination; F:translation release factor activity, codon specific	eukaryotic peptide chain release factor subunit 1-1
hv_00795	0.928515	-0.107575	0.316269	0.0684481	-0.832537	6.90388e-05	20_1	stress.biotic	weakly similar to ( 135) AT2G34930 | Symbols: | disease resistance family protein | chr2:14737169-14739886 REVERSEweakly similar to ( 155) loc_os01g41770 12001.m10445 protein expressed protein no original description	Putative uncharacterized protein Sb03g027070 n=1 Tax=Sorghum bicolor RepID=C5XQ87_SORBI	HcrVf1 protein-like [Oryza sativa Japonica Group]	| disease resistance family protein / LRR family protein | chr2:14737169-14739886 REVERSE LENGTH=905						C:cytoplasmic membrane-bounded vesicle	leucine rich repeat family expressed
hv_00797	-0.253257	-0.445594	-0.491938	0.580826	2.16133	0.00340248	30_2_11	signalling.receptor kinases.leucine rich repeat XI	weakly similar to ( 135) AT2G25470 | Symbols: AtRLP21 | AtRLP21 (Receptor Like Protein 21); protein binding | chr2:10838420-10841881 FORWARDvery weakly similar to ( 100) RPK1_IPONI Receptor-like protein kinase precursor (EC 2.7.11.1) - Ipomoea nil (Japanese morning glory) (Pharbitis nil)moderately similar to ( 298) loc_os01g41770 12001.m10445 protein expressed protein no original description	Putative uncharacterized protein Sb03g027090 n=1 Tax=Sorghum bicolor RepID=C5XQ91_SORBI	HcrVf1 protein-like [Oryza sativa Japonica Group]	AtRLP21, RLP21 | receptor like protein 21 | chr2:10838420-10841881 FORWARD LENGTH=935	LRR receptor-like serine/threonine-protein kinase GSO1 OS=Arabidopsis thaliana GN=GSO1 PE=2 SV=1					C:cytoplasmic membrane-bounded vesicle	f2 protein
hv_00807	0.070103	0.588281	0.335272	-0.210044	-1.41733	0.000203524	35_2	not assigned.unknown	weakly similar to ( 124) loc_os01g55370 12001.m11696 protein expressed protein no original description	Putative uncharacterized protein n=2 Tax=Oryza sativa RepID=Q8S0I4_ORYSJ	unknown protein [Oryza sativa Japonica Group]							C:chloroplast	unknown protein [Oryza sativa Japonica Group]
hv_00808	-1.0837	-0.616255	1.25545	1.28979	-0.273745	0.00105547	11_5_2	lipid metabolism.glyceral metabolism.Glycerol-3-phosphate dehydrogenase (NAD+)	moderately similar to ( 489) AT2G41540 | Symbols: GPDHC1 | GPDHC1; NAD or NADH binding / glycerol-3-phosphate dehydrogenase (NAD+) | chr2:17326801-17328654 FORWARDhighly similar to ( 551) loc_os01g71280 12001.m13171 protein glycerol-3-phosphate dehydrogenase, putative, expressed no original description	Os01g0939600 protein (Fragment) n=5 Tax=Poaceae RepID=Q0JG64_ORYSJ	putative glycerol-3-phosphate dehydrogenase [Oryza sativa Japonica Group]	GPDHC1 | 6-phosphogluconate dehydrogenase family protein | chr2:17326801-17328654 FORWARD LENGTH=462					EC:1.1.1.94; EC:1.1.1.8	F:NAD or NADH binding; F:glycerol-3-phosphate dehydrogenase [NAD(P)+] activity; F:glycerol-3-phosphate dehydrogenase (NAD+) activity; P:oxidation reduction; P:glycerol-3-phosphate catabolic process; C:glycerol-3-phosphate dehydrogenase complex	glycerol-3-phosphate dehydrogenase
hv_00829	-5.54742	-3.12266	0.304615	0.259128	1.51257	3.32633e-07	17_1_2	hormone metabolism.abscisic acid.signal transduction	weakly similar to ( 162) AT2G36270 | Symbols: ABI5, GIA1 | ABI5 (ABA INSENSITIVE 5); DNA binding / transcription activator/ transcription factor | chr2:15204980-15206571 REVERSEmoderately similar to ( 373) loc_os01g64000 12001.m150782 protein ABA response element binding factor, putative, expressed no original description	ABA responsive element binding factor 1 n=1 Tax=Hordeum vulgare subsp. vulgare RepID=A1XXI9_HORVD	putative ABA response element binding factor [Oryza sativa Japonica Group]	ABI5, GIA1 | Basic-leucine zipper (bZIP) transcription factor family protein | chr2:15204980-15206571 REVERSE LENGTH=442	Protein ABSCISIC ACID-INSENSITIVE 5 OS=Arabidopsis thaliana GN=ABI5 PE=1 SV=1
hv_00831	-4.97078	-1.71507	0.0706673	0.352863	0.775032	8.61335e-09	35_1	not assigned.no ontology	weakly similar to ( 160) AT2G26870 | Symbols: | phosphoesterase family protein | chr2:11457117-11459355 REVERSEmoderately similar to ( 237) loc_os01g72520 12001.m13287 protein hydrolase, acting on ester bonds, putative, expressed no original description	Os01g0955000 protein n=2 Tax=Oryza sativa RepID=Q8RYK2_ORYSJ	putative phosphatidylglycerol specific phospholipase C [Oryza sativa Japonica Group]	NPC2 | non-specific phospholipase C2 | chr2:11457117-11459355 REVERSE LENGTH=514						F:hydrolase activity, acting on ester bonds	hypothetical protein OsI_05247 [Oryza sativa Indica Group]
hv_00832	-1.90081	-1.2737	0.850313	0.422253	0.0970802	0.000136085	35_1	not assigned.no ontology	weakly similar to ( 106) AT2G26870 | Symbols: | phosphoesterase family protein | chr2:11457117-11459355 REVERSEweakly similar to ( 130) loc_os01g72520 12001.m13287 protein hydrolase, acting on ester bonds, putative, expressed no original description	Os01g0955000 protein n=2 Tax=Oryza sativa RepID=Q8RYK2_ORYSJ	putative phosphatidylglycerol specific phospholipase C [Oryza sativa Japonica Group]	NPC2 | non-specific phospholipase C2 | chr2:11457117-11459355 REVERSE LENGTH=514						F:hydrolase activity, acting on ester bonds	phosphoesterase family
hv_00833	-3.74396	-1.89174	0.692366	0.488708	-0.0591472	1.77867e-07	35_1	not assigned.no ontology	moderately similar to ( 249) AT2G26870 | Symbols: | phosphoesterase family protein | chr2:11457117-11459355 REVERSEmoderately similar to ( 303) loc_os01g72520 12001.m13287 protein hydrolase, acting on ester bonds, putative, expressed no original description	Os01g0955000 protein n=2 Tax=Oryza sativa RepID=Q8RYK2_ORYSJ	putative phosphatidylglycerol specific phospholipase C [Oryza sativa Japonica Group]	NPC2 | non-specific phospholipase C2 | chr2:11457117-11459355 REVERSE LENGTH=514						C:endomembrane system; F:hydrolase activity, acting on ester bonds	phosphoesterase family protein
hv_00837	-4.8775	-4.94492	0.219969	1.82461	2.03977	3.17476e-09	35_2	not assigned.unknown	moderately similar to ( 261) AT3G10320 | Symbols: | transferase, transferring glycosyl groups | chr3:3195441-3197111 REVERSEhighly similar to ( 511) loc_os01g72610 12001.m13296 protein glycosyltransferase, putative, expressed no original description	Glycosyltransferase n=1 Tax=Triticum aestivum RepID=Q5QPZ5_WHEAT	putative glycosyltransferase [Oryza sativa Japonica Group]	| Glycosyltransferase family 61 protein | chr3:3195441-3197111 REVERSE LENGTH=494						C:mitochondrion; F:transferase activity, transferring glycosyl groups	glycosyltransferase [Triticum aestivum]
hv_00838	-2.14425	-1.99866	-0.0529493	1.15125	0.892982	3.47741e-06	35_2	not assigned.unknown	very weakly similar to (95.5) loc_os01g72610 12001.m13296 protein glycosyltransferase, putative, expressed no original description	Glycosyltransferase n=1 Tax=Triticum aestivum RepID=Q5QPZ5_WHEAT	putative glycosyltransferase [Oryza sativa Japonica Group]	| Glycosyltransferase family 61 protein | chr3:21230002-21231672 FORWARD LENGTH=504						C:mitochondrion; F:transferase activity, transferring glycosyl groups	glycosyltransferase [Triticum aestivum]
hv_00851	-1.15017	-2.08724	-0.0718463	2.47016	3.17163	1.71323e-07	27_3_40	RNA.regulation of transcription.Aux/IAA family	weakly similar to ( 169) AT3G16500 | Symbols: PAP1, IAA26 | PAP1 (PHYTOCHROME-ASSOCIATED PROTEIN 1); transcription factor | chr3:5612801-5614208 REVERSEmoderately similar to ( 344) IAA6_ORYSA Auxin-responsive protein IAA6 (Indoleacetic acid-induced protein 6) - Oryza sativa (Rice)moderately similar to ( 344) loc_os01g53880 12001.m43182 protein OsIAA6 - Auxin-responsive Aux/IAA gene family member,…	Auxin-responsive protein IAA6 n=3 Tax=Oryza sativa RepID=IAA6_ORYSJ	putative Aux/IAA protein [Oryza sativa Japonica Group]	PAP1, IAA26 | phytochrome-associated protein 1 | chr3:5612801-5614208 REVERSE LENGTH=269	Auxin-responsive protein IAA6 OS=Oryza sativa subsp. japonica GN=IAA6 PE=2 SV=1					P:regulation of transcription; F:protein dimerization activity; P:auxin mediated signaling pathway; C:nucleus	auxin-responsive aux iaa family protein
hv_00854	-2.4056	-1.93785	-0.0180912	0.551918	0.375117	6.56793e-10	35_2	not assigned.unknown	moderately similar to ( 442) AT3G14920 | Symbols: | unknown protein | chr3:5018275-5020104 FORWARDhighly similar to ( 878) loc_os01g10950 12001.m07715 protein peptide-N4-asparagine amidase A, putative, expressed no original description	Putative uncharacterized protein OSJNBa0016I09.11 n=2 Tax=Oryza sativa RepID=Q8LRJ2_ORYSJ	hypothetical protein [Oryza sativa Japonica Group]	| Peptide-N4-(N-acetyl-beta-glucosaminyl)asparagine amidase A protein | chr3:5018275-5020104 FORWARD LENGTH=609	Peptide-N4-(N-acetyl-beta-glucosaminyl)asparagine amidase A OS=Prunus dulcis PE=1 SV=2					C:cytoplasmic membrane-bounded vesicle; C:mitochondrion	peptide-n4-asparagine amidase a
hv_00856	-2.38849	-1.42006	-0.0285559	0.446284	0.806971	7.68791e-09	29_4	protein.postranslational modification	moderately similar to ( 341) AT5G58950 | Symbols: | protein kinase family protein | chr5:23801136-23803025 REVERSEvery weakly similar to (98.6) NORK_PEA Nodulation receptor kinase precursor (EC 2.7.11.1) - Pisum sativum (Garden pea)moderately similar to ( 490) loc_os01g10450 12001.m42915 protein protein kinase, putative, expressed no original description	Os01g0201200 protein n=2 Tax=Oryza sativa RepID=Q8L650_ORYSJ	putative protein kinase [Oryza sativa Japonica Group]	| Protein kinase superfamily protein | chr5:23801136-23803025 REVERSE LENGTH=525	Serine/threonine-protein kinase HT1 OS=Arabidopsis thaliana GN=HT1 PE=1 SV=1				EC:2.7.11.0	P:protein amino acid phosphorylation; F:ATP binding; F:protein serine/threonine kinase activity; C:mitochondrion	protein kinase
hv_00867	4.79767	2.25655	-0.116445	-0.523108	-1.67667	2.85802e-08	31_3	cell.cycle	moderately similar to ( 325) AT5G06150 | Symbols: CYC1BAT, CYCB1;2 | CYC1BAT; cyclin-dependent protein kinase regulator | chr5:1859542-1861570 REVERSEmoderately similar to ( 336) CCNB1_SOYBN G2/mitotic-specific cyclin S13-6 (B-like cyclin) - Glycine max (Soybean)moderately similar to ( 491) loc_os01g59120 12001.m42540 protein cyclin IaZm, putative, expressed no original description	Putative uncharacterized protein n=1 Tax=Oryza sativa Japonica Group RepID=B9ETS8_ORYSJ	putative cyclin [Oryza sativa Japonica Group]	CYC1BAT, CYCB1;2 | Cyclin family protein | chr5:1859542-1861570 REVERSE LENGTH=445	Cyclin-B1-1 OS=Oryza sativa subsp. japonica GN=CYCB1-1 PE=2 SV=2					C:nucleus	cyclin m
hv_00869	-1.27602	0.0752455	0.839317	0.330827	-0.649734	1.39241e-05	29_4	protein.postranslational modification	weakly similar to ( 113) AT1G72710 | Symbols: CKL2 | CKL2 (CASEIN KINASE 1-LIKE PROTEIN 2); ATP binding / kinase/ protein kinase/ protein serine/threonine kinase | chr1:27372553-27376178 FORWARDweakly similar to ( 147) loc_os01g51200 12001.m43159 protein casein kinase I isoform delta-like, putative, expressed no original description	Casein kinase I-like n=4 Tax=Poaceae RepID=Q8LR51_ORYSJ	casein kinase I-like [Oryza sativa Japonica Group]	CK1, CKL1 | casein kinase 1 | chr4:13227885-13230508 REVERSE LENGTH=450	Casein kinase I isoform delta-like OS=Arabidopsis thaliana GN=At4g26100 PE=2 SV=2					F:kinase activity; F:protein kinase activity; F:ATP binding; F:nucleotide binding; P:protein amino acid phosphorylation; P:auxin biosynthetic process; F:protein serine/threonine kinase activity	casein kinase i-like
hv_00870	2.18215	-0.00482337	-0.18575	-0.0342277	0.0352507	1.37476e-08	35_2	not assigned.unknown	moderately similar to ( 211) AT1G71310 | Symbols: | unknown protein | chr1:26879179-26879844 REVERSEmoderately similar to ( 304) loc_os01g65560 12001.m12667 protein snRK1-interacting protein 1, putative, expressed no original description	SnRK1-interacting protein 1 n=2 Tax=Hordeum vulgare RepID=Q9LEH5_HORVU	putative SnRK1-interacting protein 1 [Oryza sativa Japonica Group]	| cobalt ion binding | chr1:26878717-26879844 REVERSE LENGTH=176						C:mitochondrion; F:cobalt ion binding	1-interacting protein 1
hv_00873	-1.1976	-0.666845	0.748434	0.938451	0.290154	0.00218465	35_2	not assigned.unknown	highly similar to ( 523) RIP1_HORVU Protein synthesis inhibitor I (EC 3.2.2.22) (Ribosome-inactivating protein I) (rRNA N-glycosidase) - Hordeum vulgare (Barley)moderately similar to ( 313) loc_os01g07300 12001.m07356 protein expressed protein no original description	Protein synthesis inhibitor I n=3 Tax=Hordeum vulgare RepID=RIP1_HORVU	putative protein synthesis inhibitor II (Ribosome-inactivating protein II) (rRNA N-glycosidase) [Oryza sativa Japonica Group]		Protein synthesis inhibitor I OS=Hordeum vulgare GN=RIP30 PE=2 SV=2				EC:3.2.2.22	C:cytoplasm; P:defense response to fungus; P:negative regulation of translation; P:pathogenesis; F:rRNA N-glycosylase activity; P:killing of cells of another organism	rip1_horvu ame: full=protein synthesis inhibitor i ame: full=ribosome-inactivating protein i ame: full=rrna n-glycosidase
hv_00874	3.503	-0.363067	-0.215872	0.172854	-0.0402766	9.85966e-05	35_2	not assigned.unknown	moderately similar to ( 208) RIP1_HORVU Protein synthesis inhibitor I (EC 3.2.2.22) (Ribosome-inactivating protein I) (rRNA N-glycosidase) - Hordeum vulgare (Barley)weakly similar to ( 153) loc_os01g07300 12001.m07356 protein expressed protein no original description	Protein synthesis inhibitor I n=3 Tax=Hordeum vulgare RepID=RIP1_HORVU	putative protein synthesis inhibitor II (Ribosome-inactivating protein II) (rRNA N-glycosidase) [Oryza sativa Japonica Group]		Protein synthesis inhibitor I OS=Hordeum vulgare GN=RIP30 PE=2 SV=2					P:multi-organism process	ribosome inactivating protein 1
hv_00889	1.06703	0.231393	0.34025	-0.261896	-1.79709	0.000697935	28_2	DNA.repair	very weakly similar to (96.7) loc_os01g57440 12001.m11895 protein DNA cross-link repair 1B protein, putative, expressed no original description	DNA cross-link repair 1B-like protein n=2 Tax=Oryza sativa RepID=Q8LQQ4_ORYSJ	DNA cross-link repair 1B-like protein [Oryza sativa Japonica Group]							F:molecular_function; F:hydrolase activity; P:biological_process; C:cellular_component	dna cross-link repair 1b-like protein
hv_00903	-1.57036	-0.108095	0.742243	0.766359	-0.138453	9.51407e-07	20_1_7	stress.biotic.PR-proteins	weakly similar to ( 126) AT3G17210 | Symbols: ATHS1, HS1 | HS1 (HEAT STABLE PROTEIN 1) | chr3:5882318-5882896 FORWARDweakly similar to ( 150) loc_os01g33160 12001.m09634 protein pop3 peptide, putative, expressed no original description	Stress-responsive protein n=3 Tax=Oryza sativa RepID=Q7XBH1_ORYSJ	putative stress-responsive protein [Oryza sativa Japonica Group]	ATHS1, HS1 | heat stable protein 1 | chr3:5882318-5882896 FORWARD LENGTH=109	Probable protein Pop3 OS=Arabidopsis thaliana GN=At3g17210 PE=1 SV=1						stress-responsive protein
hv_00906	9.86248	4.3366	-0.054864	-0.285172	-0.503852	6.93024e-08	10_6_1	cell wall.degradation.cellulases and beta -1,4-glucanases	moderately similar to ( 334) AT4G02290 | Symbols: AtGH9B13 | AtGH9B13 (Arabidopsis thaliana glycosyl hydrolase 9B13); catalytic/ hydrolase, hydrolyzing O-glycosyl compounds | chr4:1002654-1005125 REVERSEmoderately similar to ( 401) GUN3_ORYSA Endoglucanase 3 precursor (EC 3.2.1.4) (Endo-1,4-beta glucanase 3) (OsGLU8) - Oryza sativa (Rice)moderately similar to ( 401) loc_os01g21070 12001.m08591 pr…	Putative uncharacterized protein n=1 Tax=Oryza sativa Indica Group RepID=A2WP23_ORYSI	putative endo-1,3(4)-beta-glucanase [Oryza sativa Japonica Group]	AtGH9B13, GH9B13 | glycosyl hydrolase 9B13 | chr4:1002654-1005125 REVERSE LENGTH=516	Endoglucanase 3 OS=Oryza sativa subsp. japonica GN=GLU8 PE=2 SV=1	26	moderately similar to ( 334) AT4G02290 | Symbols: AtGH9B13 | AtGH9B13 (Arabidopsis thaliana glycosyl hydrolase 9B13); catalytic/ hydrolase, hydrolyzing O-glycosyl compounds | chr4:1002654-1005125 REVERSEmoderately similar to ( 401) GUN3_ORYSA Endoglucanase 3 precursor (EC 3.2.1.4) (Endo-1,4-beta glucanase 3) (OsGLU8) - Oryza sativa (Rice)moderately similar to ( 401) loc_os01g21070 12001.m08591 pr…	misc.gluco-, galacto- and mannosidases.endoglucanase	EC:3.2.1.4	P:carbohydrate metabolic process; F:cellulase activity	endoglucanase 1
hv_00912	1.95025	2.2925	0.0309925	-0.976884	-2.17392	4.54577e-09	30_2_11	signalling.receptor kinases.leucine rich repeat XI	very weakly similar to (84.3) loc_os01g72700 12001.m13304 protein ATP binding protein, putative, expressed no original description	Os01g0957100 protein (Fragment) n=3 Tax=Oryza sativa RepID=Q0JFW9_ORYSJ	putative receptor-like protein kinase [Oryza sativa Japonica Group]							P:auxin biosynthetic process; P:protein amino acid phosphorylation; C:cytoplasmic membrane-bounded vesicle; F:protein binding; F:protein kinase activity; F:ATP binding	receptor-like protein kinase
hv_00915	0.3648	1.02934	0.110357	-2.70518	-2.2691	0.000230464	35_1_5	not assigned.no ontology.pentatricopeptide (PPR) repeat-containing protein	weakly similar to ( 177) AT5G39980 | Symbols: | pentatricopeptide (PPR) repeat-containing protein | chr5:16001036-16003072 REVERSEmoderately similar to ( 230) loc_os01g61630 12001.m12288 protein expressed protein no original description	Putative uncharacterized protein Sb03g038900 n=2 Tax=Andropogoneae RepID=C5XP06_SORBI	putative PPR protein [Oryza sativa Japonica Group]	| Tetratricopeptide repeat (TPR)-like superfamily protein | chr5:16001036-16003072 REVERSE LENGTH=678	Pentatricopeptide repeat-containing protein At5g39980, chloroplastic OS=Arabidopsis thaliana GN=At5g39980 PE=2 SV=1					C:plastid	pentatricopeptide repeat-containing protein
hv_00917	1.51789	2.75913	-0.571186	0.102156	-0.818005	0.000103893	27_3_29	RNA.regulation of transcription.TCP transcription factor family	very weakly similar to (89.4) loc_os03g57190 12003.m10638 protein TCP family transcription factor containing protein, expressed no original description	Putative uncharacterized protein n=1 Tax=Oryza sativa Japonica Group RepID=B9F6C6_ORYSJ	transcription factor PCF6 [Oryza sativa Japonica Group]		Transcription factor PCF6 OS=Oryza sativa subsp. japonica GN=PCF6 PE=2 SV=1						pcf6_orysi ame: full=transcription factor pcf6
hv_00918	8.74171	-0.33481	-0.633743	0.186779	4.81685	1.9002e-05	20_1	stress.biotic	moderately similar to ( 261) THN3_HORVU Leaf-specific thionin DB4 precursor [Contains: Leaf-specific thionin DB4; Acidic protein] - Hordeum vulgare (Barley)weakly similar to ( 109) loc_os06g32240 12006.m07762 protein thionin precursor, putative, expressed no original description	Leaf-specific thionin DB4 n=3 Tax=Hordeum vulgare RepID=THN3_HORVU	thionin Osthi1 [Oryza sativa Japonica Group]		Leaf-specific thionin DB4 OS=Hordeum vulgare GN=THI1.3 PE=2 SV=2					C:extracellular region; P:defense response; P:pathogenesis	thn3_horvu ame: full=leaf-specific thionin db4 contains: ame: full=leaf-specific thionin db4 contains: ame: full=acidic protein flags: precursor
hv_00924	-0.386481	-0.660279	-0.153347	5.57639	5.48856	1.53677e-08	29_2_1_2_2_36	protein.synthesis.ribosomal protein.eukaryotic.60S subunit.L36	very weakly similar to ( 100) AT5G02450 | Symbols: | 60S ribosomal protein L36 (RPL36C) | chr5:533501-534394 FORWARDvery weakly similar to ( 100) loc_os01g62350 12001.m12357 protein 60S ribosomal protein L36-2, putative, expressed no original description	60S ribosomal protein L36 n=3 Tax=Endopterygota RepID=D1M812_9CUCU	putative 60S ribosomal protein L36 [Oryza sativa Japonica Group]	| Ribosomal protein L36e family protein | chr5:533501-534394 FORWARD LENGTH=108	60S ribosomal protein L36 OS=Drosophila melanogaster GN=RpL36 PE=3 SV=1				EC:3.6.5.3	C:ribosome; F:structural constituent of ribosome; P:translation	ribosomal protein l36e
hv_00929	-2.77005	-0.577604	-0.0501026	0.242028	0.176816	1.45854e-08	11_1_8	lipid metabolism.FA synthesis and FA elongation.acyl coa ligase	moderately similar to ( 206) AT1G20560 | Symbols: AAE1 | AAE1 (ACYL ACTIVATING ENZYME 1); AMP binding | chr1:7119927-7121363 REVERSEvery weakly similar to (88.2) 4CL2_TOBAC 4-coumarate--CoA ligase 2 (EC 6.2.1.12) (4CL 2) (4-coumaroyl-CoA synthase 2) - Nicotiana tabacum (Common tobacco)moderately similar to ( 233) loc_os01g24030 12001.m43003 protein AMP binding protein, putative, expressed no orig…	AMP binding protein n=2 Tax=Andropogoneae RepID=B6ST13_MAIZE	putative adenosine monophosphate binding protein 1 AMPBP1 [Oryza sativa Japonica Group]	AAE1 | acyl activating enzyme 1 | chr1:7119927-7121363 REVERSE LENGTH=478	Putative acyl-CoA synthetase YngI OS=Bacillus subtilis GN=yngI PE=3 SV=1					F:catalytic activity; P:metabolic process	amp-binding protein
hv_00936	-1.20381	-1.0228	0.140197	1.91632	2.49032	1.23044e-08	34_18	transport.unspecified anions	highly similar to ( 520) AT5G49890 | Symbols: CLC-C, ATCLC-C | CLC-C (CHLORIDE CHANNEL C); anion channel/ voltage-gated chloride channel | chr5:20288489-20292143 REVERSEhighly similar to ( 699) loc_os02g35190 12002.m33720 protein chloride channel protein CLC-c, putative, expressed no original description	Chloride channel n=6 Tax=Poaceae RepID=Q6YVX5_ORYSJ	chloride channel [Oryza sativa Japonica Group]	CLC-C, ATCLC-C | chloride channel C | chr5:20288489-20292143 REVERSE LENGTH=779	Chloride channel protein CLC-c OS=Arabidopsis thaliana GN=CLC-C PE=1 SV=1					F:voltage-gated chloride channel activity; P:transmembrane transport; C:integral to membrane; P:chloride transport	chloride channel
hv_00947	2.78609	2.48811	0.0166047	-0.629954	-1.99036	0.000295061	27_3_8	RNA.regulation of transcription.C2C2(Zn) DOF zinc finger family	weakly similar to ( 128) loc_os01g64590 12001.m12573 protein dof domain, zinc finger family protein, expressed no original description	Dof zinc finger protein 9 n=1 Tax=Hordeum vulgare subsp. vulgare RepID=A5HWF8_HORVD	zinc finger protein-like [Oryza sativa Japonica Group]							F:DNA binding; P:regulation of transcription; F:zinc ion binding	dof zinc finger protein 9
hv_00952	1.24369	0.647383	0.00469049	-0.266377	-0.970236	3.44815e-07	29_2_1_2_1_23	protein.synthesis.ribosomal protein.eukaryotic.40S subunit.S23	moderately similar to ( 276) AT5G02960 | Symbols: | 40S ribosomal protein S23 (RPS23B) | chr5:693280-694396 REVERSEmoderately similar to ( 280) RS23_FRAAN 40S ribosomal protein S23 (S12) - Fragaria ananassa (Strawberry)moderately similar to ( 289) loc_os03g60400 12003.m10930 protein 40S ribosomal protein S23, putative, expressed no original description	Putative uncharacterized protein n=1 Tax=Oryza sativa Japonica Group RepID=A2ZZB2_ORYSJ	putative 40s ribosomal protein S23 [Oryza sativa Japonica Group]	| Ribosomal protein S12/S23 family protein | chr5:693280-694396 REVERSE LENGTH=142	40S ribosomal protein S23 OS=Fragaria ananassa GN=RPS23 PE=2 SV=1				EC:3.6.5.3	F:structural constituent of ribosome; C:small ribosomal subunit; P:translation	40s ribosomal protein s23
hv_00953	1.93705	0.831535	0.0529025	-0.194504	-0.56974	1.84213e-07	29_2_1_2_1_23	protein.synthesis.ribosomal protein.eukaryotic.40S subunit.S23	weakly similar to ( 191) AT5G02960 | Symbols: | 40S ribosomal protein S23 (RPS23B) | chr5:693280-694396 REVERSEweakly similar to ( 191) RS23_FRAAN 40S ribosomal protein S23 (S12) - Fragaria ananassa (Strawberry)weakly similar to ( 192) loc_os03g60400 12003.m10930 protein 40S ribosomal protein S23, putative, expressed no original description	Putative uncharacterized protein n=1 Tax=Oryza sativa Japonica Group RepID=A2ZZB2_ORYSJ	putative 40s ribosomal protein S23 [Oryza sativa Japonica Group]	| Ribosomal protein S12/S23 family protein | chr5:693280-694396 REVERSE LENGTH=142	40S ribosomal protein S23 OS=Fragaria ananassa GN=RPS23 PE=2 SV=1				EC:3.6.5.3	F:structural constituent of ribosome; C:small ribosomal subunit; P:translation	40s ribosomal protein s23
hv_00954	1.36903	1.0508	-0.22241	0.240926	-2.20713	0.0032612	29_2_1_2_1_23	protein.synthesis.ribosomal protein.eukaryotic.40S subunit.S23	moderately similar to ( 276) AT5G02960 | Symbols: | 40S ribosomal protein S23 (RPS23B) | chr5:693280-694396 REVERSEmoderately similar to ( 280) RS23_FRAAN 40S ribosomal protein S23 (S12) - Fragaria ananassa (Strawberry)moderately similar to ( 289) loc_os03g60400 12003.m10930 protein 40S ribosomal protein S23, putative, expressed no original description	Putative uncharacterized protein n=1 Tax=Oryza sativa Japonica Group RepID=A2ZZB2_ORYSJ	putative 40s ribosomal protein S23 [Oryza sativa Japonica Group]	| Ribosomal protein S12/S23 family protein | chr5:693280-694396 REVERSE LENGTH=142	40S ribosomal protein S23 OS=Fragaria ananassa GN=RPS23 PE=2 SV=1				EC:3.6.5.3	F:structural constituent of ribosome; C:small ribosomal subunit; P:translation	40s ribosomal protein s23
hv_00961	-0.479571	-0.574023	-0.0510399	5.52637	5.81833	3.47158e-09	29_2_1_2_1_23	protein.synthesis.ribosomal protein.eukaryotic.40S subunit.S23	moderately similar to ( 229) AT5G02960 | Symbols: | 40S ribosomal protein S23 (RPS23B) | chr5:693280-694396 REVERSEmoderately similar to ( 240) RS23_FRAAN 40S ribosomal protein S23 (S12) - Fragaria ananassa (Strawberry)moderately similar to ( 234) loc_os03g60400 12003.m10930 protein 40S ribosomal protein S23, putative, expressed no original description	40S ribosomal protein S23 n=16 Tax=Coelomata RepID=RS23_PAPDA	putative 40s ribosomal protein S23 [Oryza sativa Japonica Group]	| Ribosomal protein S12/S23 family protein | chr5:693280-694396 REVERSE LENGTH=142	40S ribosomal protein S23 OS=Spodoptera frugiperda GN=RpS23 PE=2 SV=1				EC:3.6.5.3	F:structural constituent of ribosome; C:small ribosomal subunit; P:translation	ribosomal protein s23e
hv_00962	-1.89863	0.52068	0.63038	-0.42113	-0.460061	0.00126633	10_1_2	cell wall.precursor synthesis.UGE	weakly similar to ( 151) AT4G10960 | Symbols: UGE5 | UGE5 (UDP-D-glucose/UDP-D-galactose 4-epimerase 5); UDP-glucose 4-epimerase/ protein dimerization | chr4:6716083-6718472 REVERSEweakly similar to ( 124) GALE1_PEA UDP-glucose 4-epimerase (EC 5.1.3.2) (Galactowaldenase) (UDP-galactose 4-epimerase) - Pisum sativum (Garden pea)weakly similar to ( 149) loc_os05g51670 12005.m27995 protein UDP-glucos…	UDP-glucose 4-epimerase, putative n=1 Tax=Ricinus communis RepID=B9RCT8_RICCO	UDP-glucose 4-epimerase [Oryza sativa Japonica Group]	UGE5 | UDP-D-glucose/UDP-D-galactose 4-epimerase 5 | chr4:6716083-6718472 REVERSE LENGTH=351	UDP-glucose 4-epimerase GEPI42 OS=Cyamopsis tetragonoloba PE=2 SV=1				EC:5.1.3.2	F:coenzyme binding; F:UDP-glucose 4-epimerase activity; P:galactose metabolic process	udp-glucose 4-
hv_00971	-1.80219	0.170426	0.540818	0.115483	-0.0670389	0.000591117	35_2	not assigned.unknown	weakly similar to ( 168) AT1G80310 | Symbols: | sulfate transmembrane transporter | chr1:30194951-30196345 FORWARDmoderately similar to ( 242) loc_os01g45830 12001.m10783 protein sulfate transporter, putative, expressed no original description	Os01g0645900 protein n=3 Tax=Poaceae RepID=Q9ASA0_ORYSJ	sulfate transporter protein-like [Oryza sativa Japonica Group]	| sulfate transmembrane transporters | chr1:30194951-30196345 FORWARD LENGTH=464						F:sulfate transmembrane transporter activity; C:membrane; C:vacuole; P:transport	sulfate transporter
hv_00976	1.68156	0.0416888	-0.805975	-0.288914	-0.0132707	0.00075001	27_3_9	RNA.regulation of transcription.C2C2(Zn) GATA transcription factor family	very weakly similar to (90.5) loc_os01g54210 12001.m11585 protein GATA transcription factor 13, putative, expressed no original description	Putative uncharacterized protein Sb03g034360 n=1 Tax=Sorghum bicolor RepID=C5XK12_SORBI	putative AG-motif binding protein-4 [Oryza sativa Japonica Group]							F:binding	hypothetical protein SORBIDRAFT_03g034360 [Sorghum bicolor]
hv_00987	-1.06312	-0.630505	0.928604	0.138244	0.151203	0.000128953	30_3	signalling.calcium	very weakly similar to (93.2) loc_os01g67054 12001.m43324 protein calreticulin-3 precursor, putative, expressed no original description	Calreticulin n=4 Tax=BEP clade RepID=B1NF32_WHEAT	putative calreticulin [Oryza sativa Japonica Group]							F:unfolded protein binding; C:cytoplasmic membrane-bounded vesicle; F:calcium ion binding; P:protein folding; C:endoplasmic reticulum	calreticulin protein
hv_00989	0.962129	0.47005	-0.0118008	-0.633499	-0.514379	0.000993394	30_3	signalling.calcium	very weakly similar to (93.6) AT2G43680 | Symbols: IQD14 | IQD14; calmodulin binding | chr2:18109302-18111587 FORWARDweakly similar to ( 160) loc_os01g67090 12001.m12812 protein SF16 protein, putative, expressed no original description	Putative uncharacterized protein Sb03g042570 n=1 Tax=Sorghum bicolor RepID=C5XET8_SORBI	P0696G06.23 [Oryza sativa Japonica Group]	IQD14 | IQ-domain 14 | chr2:18109302-18111587 FORWARD LENGTH=668	Protein IQ-DOMAIN 14 OS=Arabidopsis thaliana GN=IQD14 PE=1 SV=1					C:mitochondrion	hypothetical protein SORBIDRAFT_03g042570 [Sorghum bicolor]
hv_00994	1.7169	0.61654	0.0323337	-0.298956	-1.0325	3.32303e-07	29_2_1_2_2_5	protein.synthesis.ribosomal protein.eukaryotic.60S subunit.L5	very weakly similar to (85.5) RL52_ORYSA 60S ribosomal protein L5-2 - Oryza sativa (Rice)very weakly similar to (85.5) loc_os01g67126 12001.m43540 protein 60S ribosomal protein L5-2, putative, expressed no original description	60S ribosomal protein L5-1 n=8 Tax=Oryza sativa RepID=RL51_ORYSJ	putative 60S ribosomal protein L5 [Oryza sativa Japonica Group]	RPL5B | ribosomal protein L5 B | chr5:15903484-15905185 FORWARD LENGTH=301	60S ribosomal protein L5-2 OS=Oryza sativa subsp. japonica GN=RPL5B PE=3 SV=1				EC:3.6.5.3	C:ribosome; F:5S rRNA binding; F:structural constituent of ribosome; P:translation	60s ribosomal protein l5-1
hv_00995	1.67379	0.645907	-0.0281515	-0.410942	-0.928076	1.87861e-07	29_2_1_2_2_5	protein.synthesis.ribosomal protein.eukaryotic.60S subunit.L5	very weakly similar to (92.0) AT5G39740 | Symbols: OLI7, RPL5B | 60S ribosomal protein L5 (RPL5B) | chr5:15903365-15905185 FORWARDvery weakly similar to (93.6) RL51_ORYSA 60S ribosomal protein L5-1 - Oryza sativa (Rice)very weakly similar to (93.6) loc_os01g67134 12001.m150881 protein 60S ribosomal protein L5-1, putative, expressed no original description	60S ribosomal protein L5-1 n=4 Tax=Andropogoneae RepID=B6THG9_MAIZE	putative 60S ribosomal protein L5 [Oryza sativa Japonica Group]	RPL5B | ribosomal protein L5 B | chr5:15903484-15905185 FORWARD LENGTH=301	60S ribosomal protein L5-1 OS=Oryza sativa subsp. japonica GN=RPL5A PE=2 SV=1				EC:3.6.5.3	C:ribosome; F:5S rRNA binding; F:structural constituent of ribosome; P:translation	60s ribosomal protein l5-1
hv_00999	-4.63447	-1.37203	1.50481	1.86654	-0.500609	0.000827349	35_1_19	not assigned.no ontology.C2 domain-containing protein	weakly similar to ( 159) AT3G55470 | Symbols: | C2 domain-containing protein | chr3:20564356-20566092 FORWARDmoderately similar to ( 219) ERG1_ORYSA Elicitor-responsive protein 1 (Fungal elicitor immediate early-responsive gene 1 protein) (FIERG1) (17 kDa phloem protein) (RPP17) - Oryza sativa (Rice)moderately similar to ( 225) loc_os01g62430 12001.m42753 protein elicitor-responsive protein 1, pu…	Elicitor-responsive protein 1 n=2 Tax=Andropogoneae RepID=B6T411_MAIZE	RPP17-2 [Oryza sativa Japonica Group]	| Calcium-dependent lipid-binding (CaLB domain) family protein | chr3:20564356-20566092 FORWARD LENGTH=155	Elicitor-responsive protein 1 OS=Oryza sativa subsp. japonica GN=ERG1 PE=2 SV=1					F:molecular_function; P:biological_process; C:cellular_component	c2 domain-containing protein
hv_01002	-1.35824	0.172703	0.246707	-0.184213	0.00360537	3.88541e-05	35_2	not assigned.unknown	very weakly similar to (97.8) loc_os07g03170 12007.m04788 protein expressed protein no original description	Os07g0123800 protein n=2 Tax=Oryza sativa RepID=Q8LIS8_ORYSJ	unknown protein [Oryza sativa Japonica Group]							C:mitochondrion	Os07g0123800 [Oryza sativa Japonica Group]
hv_01005	-3.93555	-6.01894	0.188742	0.213329	1.54916	1.26399e-05	30_3	signalling.calcium	weakly similar to ( 154) loc_os07g12240 12007.m05677 protein calmodulin TaCaM2-1, putative no original description	Putative uncharacterized protein n=2 Tax=Oryza sativa RepID=B9FW85_ORYSJ	hypothetical protein [Oryza sativa Japonica Group]							C:cytoplasmic membrane-bounded vesicle	ef hand family protein
hv_01018	1.90487	1.02836	-0.0850684	-0.770189	-0.497018	0.0001438	27_1_2	RNA.processing.RNA helicase	moderately similar to ( 202) AT3G09720 | Symbols: | DEAD/DEAH box helicase, putative | chr3:2980483-2983268 REVERSEvery weakly similar to (85.5) DB10_NICSY ATP-dependent RNA helicase-like protein DB10 (EC 3.6.1.-) - Nicotiana sylvestris (Wood tobacco)moderately similar to ( 306) loc_os07g45360 12007.m08756 protein ATP-dependent RNA helicase DDX52, putative, expressed no original description	DEAD-box ATP-dependent RNA helicase 57 n=2 Tax=Oryza sativa RepID=RH57_ORYSJ	putative ATP-dependent RNA helicase [Oryza sativa Japonica Group]	| P-loop containing nucleoside triphosphate hydrolases superfamily protein | chr3:2980483-2983268 REVERSE LENGTH=541	DEAD-box ATP-dependent RNA helicase 57 OS=Oryza sativa subsp. japonica GN=Os07g0647900 PE=2 SV=2					P:auxin biosynthetic process; F:ATP-dependent helicase activity; F:nucleic acid binding; F:ATP binding	dead box atp-dependent rna
hv_01020	-1.18444	-1.13297	-0.0231897	0.382861	0.839323	5.43354e-05	16_1_4	secondary metabolism.isoprenoids.carotenoids	very weakly similar to (97.1) AT3G09580 | Symbols: | amine oxidase family protein | chr3:2942614-2944047 REVERSEweakly similar to ( 155) loc_os07g43370 12007.m08565 protein oxidoreductase, putative, expressed no original description	Putative uncharacterized protein Sb02g039970 n=1 Tax=Sorghum bicolor RepID=C5X2L2_SORBI	putative oxidoreductase, FAD-binding [Oryza sativa Japonica Group]	| FAD/NAD(P)-binding oxidoreductase family protein | chr3:2942614-2944047 REVERSE LENGTH=477						C:mitochondrion; C:chloroplast envelope	amine oxidase family protein
hv_01021	-1.52311	0.576732	-1.20727	0.150841	0.713628	5.33162e-05	16_1_4	secondary metabolism.isoprenoids.carotenoids	weakly similar to ( 111) AT3G09580 | Symbols: | amine oxidase family protein | chr3:2942614-2944047 REVERSEweakly similar to ( 166) loc_os07g43370 12007.m08565 protein oxidoreductase, putative, expressed no original description	Putative oxidoreductase, FAD-binding n=2 Tax=Oryza sativa RepID=Q8LI32_ORYSJ	putative oxidoreductase, FAD-binding [Oryza sativa Japonica Group]	| FAD/NAD(P)-binding oxidoreductase family protein | chr3:2942614-2944047 REVERSE LENGTH=477						C:mitochondrion; C:chloroplast envelope	amine oxidase family protein
hv_01027	0.0165764	0.27984	0.490405	-0.195082	-1.25795	1.94951e-06	35_1	not assigned.no ontology	weakly similar to ( 127) AT2G17230 | Symbols: EXL5 | EXL5 (EXORDIUM LIKE 5) | chr2:7494892-7495983 REVERSEweakly similar to ( 178) loc_os07g31430 12007.m07412 protein PHI-1, putative, expressed no original description	Os07g0496700 protein n=2 Tax=Oryza sativa RepID=Q8LHZ7_ORYSJ	putative phi-1(phosphate-induced protein 1) [Oryza sativa Japonica Group]	EXL5 | EXORDIUM like 5 | chr2:7494892-7495983 REVERSE LENGTH=363						C:cytoplasmic membrane-bounded vesicle	hypothetical protein OsI_26090 [Oryza sativa Indica Group]
hv_01028	-1.49959	-0.962817	-0.292656	0.962889	4.47663	4.86736e-05	35_2	not assigned.unknown	no original description	Putative uncharacterized protein Sb02g033830 n=1 Tax=Sorghum bicolor RepID=C5X986_SORBI	putative myb-related protein [Oryza sativa Japonica Group]							P:regulation of transcription; F:DNA binding; C:nucleus	hypothetical protein SORBIDRAFT_02g033830 [Sorghum bicolor]
hv_01047	1.25174	1.63674	-0.156808	-1.40285	0.0391602	0.00472275	26_22	misc.short chain dehydrogenase/reductase (SDR)	moderately similar to ( 247) AT3G26760 | Symbols: | short-chain dehydrogenase/reductase (SDR) family protein | chr3:9843639-9844899 FORWARDmoderately similar to ( 209) TS2_MAIZE Sex determination protein tasselseed-2 - Zea mays (Maize)moderately similar to ( 411) loc_os07g46830 12007.m08900 protein sex determination protein tasselseed-2, putative, expressed no original description	Os07g0663500 protein n=4 Tax=Oryza sativa RepID=Q0D3V9_ORYSJ	putative sex determination protein tasselseed 2 [Oryza sativa Japonica Group]	| NAD(P)-binding Rossmann-fold superfamily protein | chr3:9843639-9844899 FORWARD LENGTH=300	Sex determination protein tasselseed-2 OS=Zea mays GN=TS2 PE=2 SV=1					P:oxidation reduction; F:oxidoreductase activity; C:mitochondrion; F:binding	sex determination protein tasselseed 2
hv_01051	-1.0496	-0.818372	-0.0640726	0.653092	1.15249	1.29409e-06	35_2	not assigned.unknown	very weakly similar to (89.4) AT2G26570 | Symbols: | unknown protein | chr2:11299565-11302076 FORWARDweakly similar to ( 176) loc_os07g42700 12007.m29265 protein paramyosin, putative, expressed no original description	Myosin heavy chain-like n=3 Tax=Oryza sativa RepID=Q8LHQ6_ORYSJ	myosin heavy chain-like [Oryza sativa Japonica Group]	WEB1 | Plant protein of unknown function (DUF827) | chr2:11299565-11302076 FORWARD LENGTH=807							hypothetical protein OsI_26890 [Oryza sativa Indica Group]
hv_01060	-3.04201	-2.32281	0.544618	1.73397	0.0396999	1.1861e-06	26_11	misc.alcohol dehydrogenases	moderately similar to ( 221) AT1G22440 | Symbols: | alcohol dehydrogenase, putative | chr1:7922560-7924759 FORWARDweakly similar to ( 182) ADHX_ORYSA Alcohol dehydrogenase class 3 (EC 1.1.1.1) (Alcohol dehydrogenase class III) (S-(hydroxymethyl)glutathione dehydrogenase) (EC 1.1.1.284) (Glutathione-dependent formaldehyde dehydrogenase) (FDH) (FALDH) (GSH-FDH) - Oryza sativa (Rice)moderately simil…	Os07g0621800 protein n=2 Tax=Oryza sativa RepID=Q8LHA1_ORYSJ	putative alcohol dehydrogenase [Oryza sativa Japonica Group]	| Zinc-binding alcohol dehydrogenase family protein | chr1:7922560-7924759 FORWARD LENGTH=386	Alcohol dehydrogenase-like 2 OS=Arabidopsis thaliana GN=At1g22440 PE=2 SV=1					F:zinc ion binding; P:oxidation reduction; F:oxidoreductase activity	alcohol dehydrogenase 1
hv_01062	0.996851	0.459245	0.00907071	-0.321109	-0.630059	5.6572e-06	29_2_1_2_1_6	protein.synthesis.ribosomal protein.eukaryotic.40S subunit.S6	moderately similar to ( 346) AT4G31700 | Symbols: RPS6 | RPS6 (RIBOSOMAL PROTEIN S6); structural constituent of ribosome | chr4:15346306-15347075 REVERSEmoderately similar to ( 346) RS6_ASPOF 40S ribosomal protein S6 - Asparagus officinalis (Garden asparagus)moderately similar to ( 358) loc_os07g42950 12007.m08524 protein 40S ribosomal protein S6, putative, expressed no original description	40S ribosomal protein S6 n=11 Tax=Magnoliophyta RepID=C5YNS4_SORBI	putative 40S ribosomal protein S6 [Oryza sativa Japonica Group]	RPS6, RPS6A | ribosomal protein S6 | chr4:15346306-15347714 REVERSE LENGTH=250	40S ribosomal protein S6 OS=Asparagus officinalis GN=rps6 PE=2 SV=1				EC:3.6.5.3	C:ribosome; F:structural constituent of ribosome; P:translation	40s ribosomal protein s6
hv_01066	-0.504242	1.38076	1.48247	-0.22156	-0.776965	0.000243464	35_1	not assigned.no ontology	moderately similar to ( 367) AT3G10740 | Symbols: ASD1, ARAF1, ARAF, ATASD1 | ASD1 (ALPHA-L-ARABINOFURANOSIDASE 1); alpha-N-arabinofuranosidase/ hydrolase, acting on glycosyl bonds / xylan 1,4-beta-xylosidase | chr3:3361031-3364573 REVERSEmoderately similar to ( 461) loc_os07g48750 12007.m09085 protein alpha-N-arabinofuranosidase 1 precursor, putative, expressed no original description	Putative arabinoxylan narabinofuranohydrolase isoenzyme AXAH-I n=1 Tax=Oryza sativa Japonica Group RepID=Q8LIG5_ORYSJ	putative arabinoxylan narabinofuranohydrolase isoenzyme AXAH-I [Oryza sativa Japonica Group]	ASD1, ARAF1, ARAF, ATASD1 | alpha-L-arabinofuranosidase 1 | chr3:3361031-3364573 REVERSE LENGTH=678	Alpha-L-arabinofuranosidase 1 OS=Arabidopsis thaliana GN=ASD1 PE=1 SV=1				EC:3.2.1.55	C:cytoplasmic membrane-bounded vesicle; P:L-arabinose metabolic process; F:alpha-N-arabinofuranosidase activity	alpha-l-arabinofuranosidase c-terminus family expressed
hv_01067	1.40675	1.19174	-0.110539	-0.513559	-1.83471	9.88615e-05	26_19	misc.plastocyanin-like	weakly similar to ( 103) AT2G32300 | Symbols: UCC1 | UCC1 (UCLACYANIN 1); copper ion binding / electron carrier | chr2:13722510-13723464 FORWARDvery weakly similar to (84.7) BCP_PEA Blue copper protein precursor - Pisum sativum (Garden pea)weakly similar to ( 130) loc_os07g01440 12007.m04624 protein uclacyanin-2 precursor, putative, expressed no original description	Uclacyanin-2 n=1 Tax=Zea mays RepID=B6SQI9_MAIZE	uclacyanin 3-like protein-like protein [Oryza sativa Japonica Group]	UCC1 | uclacyanin 1 | chr2:13722510-13723464 FORWARD LENGTH=261	Uclacyanin-2 OS=Arabidopsis thaliana GN=At2g44790 PE=1 SV=1					F:copper ion binding; C:cytoplasmic membrane-bounded vesicle; P:electron transport chain; F:electron carrier activity	uclacyanin 3
hv_01072	-1.46312	-0.37407	0.261695	0.305436	0.13485	0.0026729	35_2	not assigned.unknown	moderately similar to ( 345) AT5G64510 | Symbols: | unknown protein | chr5:25784592-25786152 FORWARDhighly similar to ( 584) loc_os01g56180 12001.m11774 protein expressed protein no original description	Os01g0767600 protein n=1 Tax=Oryza sativa Japonica Group RepID=Q8LIX4_ORYSJ	unknown protein [Oryza sativa Japonica Group]	TIN1 | unknown protein; FUNCTIONS IN: molecular_function unknown; INVOLVED IN: biological_process unknown; LOCATED IN: endomembrane system; EXPRESSED IN: 17 plant structures; EXPRESSED DURING: 10 growth stages; Has 35333 Blast hits to 34131 proteins in 2444 species: Archae - 798; Bacteria - 22429; Metazoa - 974; Fungi - 991; Plants - 531; Viruses - 0; Other Eukaryotes - 9610 (source: NCBI BLink).…							Os01g0767600 [Oryza sativa Japonica Group]
hv_01076	-0.493286	-0.307554	-0.470984	0.156243	2.08043	0.00475475	35_2	not assigned.unknown	very weakly similar to (89.7) AT1G09310 | Symbols: | unknown protein | chr1:3009109-3009648 FORWARDweakly similar to ( 154) loc_os07g02850 12007.m04756 protein expressed protein no original description	Putative uncharacterized protein Sb10g010350 n=3 Tax=Sorghum bicolor RepID=C5Z8L2_SORBI	hypothetical protein [Oryza sativa Japonica Group]	| Protein of unknown function, DUF538 | chr1:3009109-3009648 FORWARD LENGTH=179							hypothetical protein SORBIDRAFT_10g010410 [Sorghum bicolor]
hv_01082	0.284009	0.0944984	0.145232	-0.284035	-1.9864	0.00300358	35_2	not assigned.unknown	weakly similar to ( 109) loc_os07g02930 12007.m04764 protein F-box domain containing protein no original description	Putative uncharacterized protein n=1 Tax=Zea mays RepID=B4F806_MAIZE	hypothetical protein [Oryza sativa Japonica Group]								f-box domain containing protein
hv_01088	-3.55947	-6.25135	0.183105	2.01593	1.47874	1.50082e-08	10_5_2	cell wall.cell wall proteins.proline rich proteins	weakly similar to ( 179) loc_os10g05980 12010.m03998 protein proline-rich protein, putative, expressed no original description	Putative uncharacterized protein Sb01g025970 n=1 Tax=Sorghum bicolor RepID=C5WP14_SORBI	proline-rich protein 2 [Oryza sativa Japonica Group]							C:cytoplasmic membrane-bounded vesicle	proline-rich protein
hv_01090	-3.61746	-6.29718	0.137876	1.87316	1.36193	8.61335e-09	10_5_2	cell wall.cell wall proteins.proline rich proteins	weakly similar to ( 179) loc_os10g05980 12010.m03998 protein proline-rich protein, putative, expressed no original description	Putative uncharacterized protein Sb01g025970 n=1 Tax=Sorghum bicolor RepID=C5WP14_SORBI	proline-rich protein 2 [Oryza sativa Japonica Group]							C:cytoplasmic membrane-bounded vesicle	proline-rich protein
hv_01092	-1.22394	-0.458108	0.0673043	0.584004	0.211474	5.85335e-06	35_2	not assigned.unknown	moderately similar to ( 214) AT2G47115 | Symbols: | unknown protein | chr2:19345376-19346864 REVERSEmoderately similar to ( 428) loc_os07g46430 12007.m08860 protein expressed protein no original description	Putative uncharacterized protein n=1 Tax=Zea mays RepID=B6TST0_MAIZE	unknown protein [Oryza sativa Japonica Group]	| unknown protein; FUNCTIONS IN: molecular_function unknown; INVOLVED IN: biological_process unknown; LOCATED IN: endomembrane system; BEST Arabidopsis thaliana protein match is: unknown protein (TAIR:AT1G10660.1); Has 35333 Blast hits to 34131 proteins in 2444 species: Archae - 798; Bacteria - 22429; Metazoa - 974; Fungi - 991; Plants - 531; Viruses - 0; Other Eukaryotes - 9610 (source: NCBI BLi…						C:mitochondrion; C:integral to membrane	hypothetical protein LOC100277315 [Zea mays]
hv_01108	3.82894	1.90287	-0.0514344	-0.938493	-1.22991	1.38878e-06	28_1	DNA.synthesis/chromatin structure	moderately similar to ( 227) AT4G30870 | Symbols: ATMUS81, MUS81 | MUS81 (MMS AND UV SENSITIVE 81); endonuclease/ nucleic acid binding | chr4:15028586-15032461 FORWARDmoderately similar to ( 300) loc_os01g71960 12001.m13234 protein ERCC4 domain containing protein, expressed no original description	Endonuclease-like n=3 Tax=Oryza sativa RepID=Q8GT06_ORYSJ	endonuclease-like [Oryza sativa Japonica Group]	ATMUS81, MUS81 | Restriction endonuclease, type II-like superfamily protein | chr4:15028586-15032461 FORWARD LENGTH=659						F:binding; F:nuclease activity; P:DNA metabolic process	atmus81 endonuclease nucleic acid binding
hv_01116	-6.03045	0.678529	1.16295	-0.0142771	-1.75624	7.73137e-09	34_19_1	transport.Major Intrinsic Proteins.PIP	weakly similar to ( 103) AT2G39010 | Symbols: PIP2E, PIP2;6 | PIP2E (PLASMA MEMBRANE INTRINSIC PROTEIN 2E); water channel | chr2:16291564-16293746 FORWARDweakly similar to ( 104) PIP25_ORYSA Aquaporin PIP2.5 (Plasma membrane intrinsic protein 2.5) (OsPIP2.5) - Oryza sativa (Rice)weakly similar to ( 102) loc_os04g44060 12004.m09364 protein aquaporin PIP2.3, putative, expressed no original descript…	Aquaporin 1 n=1 Tax=Allium cepa RepID=Q9M4T0_ALLCE	putative plasma membrane integral protein [Oryza sativa Japonica Group]	PIP2E, PIP2;6 | plasma membrane intrinsic protein 2E | chr2:16291564-16293746 FORWARD LENGTH=289	Aquaporin PIP2-5 OS=Zea mays GN=PIP2-5 PE=1 SV=1					P:transmembrane transport; C:plasma membrane; C:integral to membrane; F:transporter activity	aquaporin pip2-5
hv_01130	-0.921649	0.0933369	-0.298789	1.76655	2.75824	1.56398e-06	17_3_1_1_1	hormone metabolism.brassinosteroid.synthesis-degradation.BRs.DET2	moderately similar to ( 241) AT5G16010 | Symbols: | 3-oxo-5-alpha-steroid 4-dehydrogenase family protein / steroid 5-alpha-reductase family protein | chr5:5227982-5229012 FORWARDmoderately similar to ( 325) loc_os07g06800 12007.m05140 protein 3-oxo-5-alpha-steroid 4-dehydrogenase 2, putative, expressed no original description	Putative uncharacterized protein Sb02g003510 n=1 Tax=Sorghum bicolor RepID=C5XA84_SORBI	steroid 5alpha-reductase-like protein [Oryza sativa Japonica Group]	| 3-oxo-5-alpha-steroid 4-dehydrogenase family protein | chr5:5227982-5229012 FORWARD LENGTH=268	3-oxo-5-alpha-steroid 4-dehydrogenase 1 OS=Macaca fascicularis GN=SRD5A1 PE=1 SV=1					C:chloroplast envelope; C:cytoplasmic membrane-bounded vesicle; C:membrane	3-oxo-5-alpha-steroid 4-dehydrogenase 2
hv_01131	-1.26988	1.72612	0.722634	0.117172	-0.905907	0.000689061	35_2	not assigned.unknown	very weakly similar to (85.9) AT5G24860 | Symbols: FPF1 | FPF1 (FLOWERING PROMOTING FACTOR 1) | chr5:8541822-8542154 FORWARDweakly similar to ( 137) loc_os07g47450 12007.m08962 protein flowering promoting factor-like 1, putative, expressed no original description	Os07g0671000 protein n=3 Tax=Oryza sativa RepID=A3BNA1_ORYSJ	hypothetical protein [Oryza sativa Japonica Group]	FPF1, ATFPF1 | flowering promoting factor 1 | chr5:8541822-8542154 FORWARD LENGTH=110							hypothetical protein OsI_11543 [Oryza sativa Indica Group]
hv_01136	-0.766745	-0.304201	-0.565486	1.16737	4.17727	4.28074e-05	20_1	stress.biotic	very weakly similar to (82.0) AT5G42500 | Symbols: | disease resistance-responsive family protein | chr5:16994359-16994916 REVERSEweakly similar to ( 148) loc_os07g42570 12007.m08489 protein dirigent-like protein pDIR17, putative no original description	Disease resistance response protein-like n=2 Tax=Oryza sativa RepID=Q8GS08_ORYSJ	disease resistance response protein-like [Oryza sativa Japonica Group]	| Disease resistance-responsive (dirigent-like protein) family protein | chr5:16994359-16994916 REVERSE LENGTH=185						C:cytoplasmic membrane-bounded vesicle	dirigent-like protein pdir9
hv_01141	-0.337986	1.54176	1.06025	-0.22715	-0.550538	0.00281285	35_2	not assigned.unknown	very weakly similar to (92.4) loc_os07g49050 12007.m09114 protein hypothetical protein no original description	Putative uncharacterized protein Sb01g043990 n=1 Tax=Sorghum bicolor RepID=C5WUN7_SORBI	hypothetical protein [Oryza sativa Japonica Group]								hypothetical protein SORBIDRAFT_01g043990 [Sorghum bicolor]
hv_01146	0.917799	-0.0553126	0.148471	0.0811434	-0.709604	0.000154959	35_1	not assigned.no ontology	moderately similar to ( 288) AT2G34260 | Symbols: | transducin family protein / WD-40 repeat family protein | chr2:14466337-14468416 FORWARDmoderately similar to ( 403) loc_os07g46620 12007.m08879 protein expressed protein no original description	Os07g0660700 protein n=2 Tax=Oryza sativa RepID=Q8H3V0_ORYSJ	putative transducin / WD-40 repeat protein [Oryza sativa Japonica Group]	| transducin family protein / WD-40 repeat family protein | chr2:14465899-14468416 FORWARD LENGTH=353	WD repeat-containing protein 55 homolog OS=Dictyostelium discoideum GN=wdr55 PE=3 SV=1						hypothetical protein OsI_27201 [Oryza sativa Indica Group]
hv_01148	-1.34564	-2.18452	-0.0293763	1.04249	4.48194	7.48029e-05	29_5_5	protein.degradation.serine protease	highly similar to ( 507) AT3G63470 | Symbols: scpl40 | scpl40 (serine carboxypeptidase-like 40); serine-type carboxypeptidase | chr3:23438561-23440862 FORWARDhighly similar to ( 945) CBP23_HORVU Serine carboxypeptidase II-3 precursor (EC 3.4.16.6) (CP-MII.3) [Contains: Serine carboxypeptidase II-3 chain A; Serine carboxypeptidase II-3 chain B] - Hordeum vulgare (Barley)highly similar to ( 738) lo…	Serine carboxypeptidase II-3 n=1 Tax=Hordeum vulgare RepID=CBP23_HORVU	putative serine carboxypeptidase II-3 precursor [Oryza sativa Japonica Group]	scpl40 | serine carboxypeptidase-like 40 | chr3:23438561-23440862 FORWARD LENGTH=502	Serine carboxypeptidase II-3 OS=Hordeum vulgare GN=CXP;2-3 PE=2 SV=1				EC:3.4.16.0	C:cytoplasmic membrane-bounded vesicle; F:serine-type carboxypeptidase activity; C:mitochondrion; P:proteolysis	cbp23_horvu ame: full=serine carboxypeptidase ii-3 ame: full=cp- contains: ame: full=serine carboxypeptidase ii-3 chain a contains: ame: full=serine carboxypeptidase ii-3 chain b flags: precursor
hv_01160	2.23654	0.999863	0.00230742	-0.032334	-0.0147757	0.00243878	27_3_44	RNA.regulation of transcription.Chromatin Remodeling Factors	weakly similar to ( 109) AT5G05130 | Symbols: | SNF2 domain-containing protein / helicase domain-containing protein / RING finger domain-containing protein | chr5:1512173-1514918 FORWARDweakly similar to ( 135) loc_os07g44800 12007.m08701 protein SWI/SNF-related matrix-associated actin-dependent regulator of chromatin subfamily A member 3-like 1, putative, expressed no original description	Os07g0642400 protein n=2 Tax=Oryza sativa RepID=Q8GSA1_ORYSJ	putative RUSH-1alpha [Oryza sativa Japonica Group]	| DNA/RNA helicase protein | chr5:1512173-1514918 FORWARD LENGTH=862	Putative SWI/SNF-related matrix-associated actin-dependent regulator of chromatin subfamily A member 3-like 1 OS=Arabidopsis thaliana GN=At5g05130 PE=2 SV=1					F:ATP binding; F:helicase activity; F:DNA binding; F:zinc ion binding; F:protein binding	snf2 domain-containing protein helicase domain-containing protein ring finger domain-containing protein
hv_01164	1.04552	0.260718	-0.197101	-0.0960601	-1.0383	0.000531892	29_2_1_2_2_527	protein.synthesis.ribosomal protein.eukaryotic.60S subunit.L27A	moderately similar to ( 214) AT1G70600 | Symbols: | structural constituent of ribosome | chr1:26621168-26621608 REVERSEmoderately similar to ( 209) loc_os07g42170 12007.m08453 protein 60S ribosomal protein L27a-2, putative, expressed no original description	PREDICTED: similar to 60S ribosomal protein L27a n=1 Tax=Hydra magnipapillata RepID=UPI0001923E6C	putative 60S ribosomal protein L27a [Oryza sativa Japonica Group]	| Ribosomal protein L18e/L15 superfamily protein | chr1:26621168-26621608 REVERSE LENGTH=146	60S ribosomal protein L27a OS=Rattus norvegicus GN=Rpl27a PE=1 SV=3				EC:3.6.5.3	C:ribosome; F:structural constituent of ribosome; P:translation	60s ribosomal protein l27a
hv_01165	1.5892	0.674272	0.0453787	-0.170444	-0.134681	2.72832e-07	27_2	RNA.transcription	weakly similar to ( 154) AT3G16980 | Symbols: NRPB9A, NRPD9A, NRPE9A | NRPB9A; DNA binding / DNA-directed RNA polymerase/ nucleic acid binding / transcription regulator/ zinc ion binding | chr3:5794526-5795699 FORWARDweakly similar to ( 158) loc_os12g37370 12012.m07522 protein DNA-directed RNA polymerase II 14.5 kDa polypeptide, putative, expressed no original description	Os07g0615800 protein n=2 Tax=Oryza sativa Japonica Group RepID=Q0D4N8_ORYSJ	putative RNA Polymerase II subunit 14.5 kD [Oryza sativa Japonica Group]	NRPB9A, NRPD9A, NRPE9A | RNA polymerases M/15 Kd subunit | chr3:5794526-5795699 FORWARD LENGTH=114	DNA-directed RNA polymerase II subunit RPB9 OS=Sus scrofa GN=POLR2I PE=3 SV=1				EC:2.7.7.6	F:DNA-directed RNA polymerase activity; F:transcription regulator activity; F:DNA binding; P:regulation of transcription; F:zinc ion binding	dna-directed rna polymerase ii kda polypeptide
hv_01178	-0.0147616	-0.508469	-0.0885032	0.772466	1.35278	4.16284e-05	1_1_40	PS.lightreaction.cyclic electron flow-chlororespiration	very weakly similar to (92.4) ATMG00510 | Symbols: NAD7 | NADH dehydrogenase subunit 7 | chrM:132071-138153 FORWARDvery weakly similar to (97.1) NDUS2_NICSY NADH-ubiquinone oxidoreductase 49 kDa subunit (EC 1.6.5.3) (EC 1.6.99.3) (NADH dehydrogenase subunit 7) - Nicotiana sylvestris (Wood tobacco)very weakly similar to (89.7) loc_osm1g00230 11706.m00017 protein NADH dehydrogenase subunit 7 no ori…	Predicted protein n=1 Tax=Populus trichocarpa RepID=B9NE05_POPTR	NADH dehydrogenase subunit 7 [Oryza sativa Japonica Group]	NAD7 | NADH dehydrogenase subunit 7 | chrM:132071-138153 FORWARD LENGTH=394	NADH-ubiquinone oxidoreductase 49 kDa subunit OS=Arabidopsis thaliana GN=NAD7 PE=1 SV=2				EC:1.6.99.3	P:cellular respiration; F:NAD or NADH binding; C:respiratory chain complex I; F:quinone binding; P:oxidation reduction; C:mitochondrion; F:NADH dehydrogenase activity	nadh dehydrogenase subunit 7
hv_01179	-0.290919	-0.60442	0.00772317	0.579849	1.61224	3.73008e-06	9_1_2	mitochondrial electron transport / ATP synthesis.NADH-DH.localisation not clear	weakly similar to ( 110) ATMG00510 | Symbols: NAD7 | NADH dehydrogenase subunit 7 | chrM:132071-138153 FORWARDvery weakly similar to (86.3) NDUS2_NEPOL NADH-ubiquinone oxidoreductase 49 kDa subunit (EC 1.6.5.3) (EC 1.6.99.3) (NADH dehydrogenase subunit 7) - Nephroselmis olivaceaweakly similar to ( 107) loc_osm1g00230 11706.m00017 protein NADH dehydrogenase subunit 7 no original description	NADH-ubiquinone oxidoreductase 49 kDa subunit n=1 Tax=Nephroselmis olivacea RepID=NDUS2_NEPOL	NADH dehydrogenase subunit 7 [Oryza sativa Japonica Group]	NAD7 | NADH dehydrogenase subunit 7 | chrM:132071-138153 FORWARD LENGTH=394	NADH-ubiquinone oxidoreductase 49 kDa subunit OS=Nephroselmis olivacea GN=NAD7 PE=3 SV=1				EC:1.6.5.3	F:metal ion binding; F:NAD or NADH binding; C:respiratory chain; F:quinone binding; F:NADH dehydrogenase (ubiquinone) activity; P:transport; F:4 iron, 4 sulfur cluster binding; C:mitochondrion; P:electron transport chain	nadh dehydrogenase subunit 7
hv_01181	0.808165	-0.0839567	-1.11059	-0.507543	0.571294	2.56164e-05	29_2_1_1_2_1_3	protein.synthesis.ribosomal protein.prokaryotic.mitochondrion.30S subunit.S3	moderately similar to ( 237) ATMG00090 | Symbols: | ribosomal protein S3 | chrM:25482-28733 REVERSEmoderately similar to ( 263) RT03_MAIZE Mitochondrial ribosomal protein S3 - Zea mays (Maize)moderately similar to ( 244) loc_osm1g00260 11706.m00020 protein Ribosomal protein S3 no original description	Ribosomal protein S3, mitochondrial n=11 Tax=Poaceae RepID=RT03_MAIZE	Ribosomal protein S3 [Oryza sativa Japonica Group]	| structural constituent of ribosome;protein binding | chrM:25482-28733 REVERSE LENGTH=556	Ribosomal protein S3, mitochondrial OS=Zea mays GN=RPS3 PE=3 SV=1				EC:3.6.5.3	F:structural constituent of ribosome; C:small ribosomal subunit; C:chloroplast; P:translation; F:rRNA binding; C:mitochondrion	ribosomal protein s3
hv_01183	-0.0233215	-0.404528	-0.607154	0.214161	1.37043	4.83239e-05	9_1_2	mitochondrial electron transport / ATP synthesis.NADH-DH.localisation not clear	weakly similar to ( 183) ATMG00580 | Symbols: NAD4 | NADH dehydrogenase subunit 4 | chrM:161693-169674 FORWARDweakly similar to ( 194) NU4M_WHEAT NADH-ubiquinone oxidoreductase chain 4 (EC 1.6.5.3) (NADH dehydrogenase subunit 4) - Triticum aestivum (Wheat)weakly similar to ( 194) loc_osm1g00320 11706.m00026 protein NADH dehydrogenase subunit 4 no original description	Putative uncharacterized protein orf171 n=1 Tax=Nicotiana tabacum RepID=Q5M9Z7_TOBAC	NADH dehydrogenase subunit 4 [Oryza sativa Japonica Group]	NAD4 | NADH dehydrogenase subunit 4 | chrM:161693-169674 FORWARD LENGTH=495	NADH-ubiquinone oxidoreductase chain 4 OS=Triticum aestivum GN=ND4 PE=2 SV=2				EC:1.6.5.3	C:respiratory chain; F:NADH dehydrogenase (ubiquinone) activity; P:transport; C:integral to membrane; P:ATP synthesis coupled electron transport; C:mitochondrial membrane	nadh dehydrogenase subunit 4
hv_01184	-0.356821	-0.17596	0.11082	5.37877	4.81334	6.50881e-08	9_1_2	mitochondrial electron transport / ATP synthesis.NADH-DH.localisation not clear	very weakly similar to (86.7) NU4M_WHEAT NADH-ubiquinone oxidoreductase chain 4 (EC 1.6.5.3) (NADH dehydrogenase subunit 4) - Triticum aestivum (Wheat)very weakly similar to (85.1) loc_osm1g00320 11706.m00026 protein NADH dehydrogenase subunit 4 no original description	NADH-ubiquinone oxidoreductase chain 4 n=1 Tax=Thrips imaginis RepID=Q8HQ09_THRIM	NADH dehydrogenase subunit 4 [Oryza sativa Japonica Group]		NADH-ubiquinone oxidoreductase chain 4 OS=Aedes aegypti GN=mt:ND4 PE=2 SV=1				EC:1.6.5.3	F:NADH dehydrogenase (ubiquinone) activity; P:ATP synthesis coupled electron transport; C:membrane part; C:mitochondrion	nadh dehydrogenase subunit 4
hv_01187	0.589784	0.0945139	0.55618	-0.40779	-1.51598	0.000285989	29_2_1_99_1_19	protein.synthesis.ribosomal protein.unknown.small subunit.S19	weakly similar to ( 111) AT5G47320 | Symbols: RPS19 | RPS19 (RIBOSOMAL PROTEIN S19); RNA binding | chr5:19203801-19204951 FORWARDweakly similar to ( 123) RT19_PETHY Mitochondrial ribosomal protein S19 - Petunia hybrida (Petunia)weakly similar to ( 128) loc_osm1g00450 11706.m00038 protein Ribosomal protein S19 no original description	Putative uncharacterized protein Sb01g015535 (Fragment) n=2 Tax=Andropogoneae RepID=C5WU57_SORBI	Ribosomal protein S19 [Oryza sativa Japonica Group]	RPS19 | ribosomal protein S19 | chr5:19203801-19204951 FORWARD LENGTH=212	Ribosomal protein S19, mitochondrial OS=Petunia hybrida GN=RPS19 PE=2 SV=2				EC:3.6.5.3	C:mitochondrial small ribosomal subunit; F:structural constituent of ribosome; F:RNA binding; P:translation	ribosomal protein s19
hv_01189	0.238565	-0.932358	-0.264956	0.104988	1.14628	0.000380488	35_2	not assigned.unknown	moderately similar to ( 261) loc_osm1g00530 11706.m00047 protein hypothetical protein no original description	Putative uncharacterized protein ELF n=6 Tax=Triticeae RepID=Q9ZZ89_HORVU	hypothetical protein [Oryza sativa Japonica Group]							C:mitochondrion	hypothetical protein 256 [Hordeum vulgare]
hv_01190	-0.886724	-0.348864	0.146437	5.1664	5.03943	4.21378e-06	9_7	mitochondrial electron transport / ATP synthesis.cytochrome c oxidase	moderately similar to ( 323) ATMG01360 | Symbols: COX1 | cytochrome c oxidase subunit 1 | chrM:349830-351413 REVERSEmoderately similar to ( 323) COX1_MARPO Cytochrome c oxidase subunit 1 (EC 1.9.3.1) (Cytochrome c oxidase polypeptide I) - Marchantia polymorpha (Liverwort)moderately similar to ( 281) loc_osm1g00550 11706.m00048 protein Cytochrome c oxidase subunit1 no original description	Cytochrome c oxidase subunit 1 n=1 Tax=Thrips imaginis RepID=Q94XE1_THRIM	Cytochrome c oxidase subunit1 [Oryza sativa Japonica Group]	COX1 | cytochrome oxidase | chrM:349830-351413 REVERSE LENGTH=527	Cytochrome c oxidase subunit 1 OS=Choristoneura biennis GN=COI PE=3 SV=2					C:membrane	cytochrome oxidase subunit i
hv_01197	-0.277826	-0.0743218	-0.102868	0.546986	1.78104	2.26465e-05	9_1_2	mitochondrial electron transport / ATP synthesis.NADH-DH.localisation not clear	weakly similar to ( 147) AT2G07689 | Symbols: | NADH-ubiquinone oxidoreductase, putative | chr2:3336109-3336753 FORWARDmoderately similar to ( 213) NU2M_BETVU NADH-ubiquinone oxidoreductase chain 2 (EC 1.6.5.3) (NADH dehydrogenase subunit 2) - Beta vulgaris (Sugar beet)moderately similar to ( 240) loc_os01g57990 12001.m11946 protein conserved hypothetical protein no original description	NADH-ubiquinone oxidoreductase chain 2 n=1 Tax=Beta vulgaris RepID=NU2M_BETVU	hypothetical protein [Oryza sativa Japonica Group]	| NADH-Ubiquinone/plastoquinone (complex I) protein | chr2:3336109-3336753 FORWARD LENGTH=214	NADH-ubiquinone oxidoreductase chain 2 OS=Beta vulgaris GN=ND2 PE=3 SV=2				EC:1.6.5.3	P:mitochondrial electron transport, NADH to ubiquinone; C:mitochondrial inner membrane; C:respiratory chain; F:NADH dehydrogenase (ubiquinone) activity; P:transport; C:integral to membrane	nu2m_betvu ame: full=nadh-ubiquinone oxidoreductase chain 2 ame: full=nadh dehydrogenase subunit 2
hv_01199	-1.39674	-0.177933	1.02809	0.166467	0.749739	1.17925e-05	27_3_6	RNA.regulation of transcription.bHLH,Basic Helix-Loop-Helix family	weakly similar to ( 124) AT3G59060 | Symbols: PIL6, PIF5 | PIL6 (PHYTOCHROME INTERACTING FACTOR 3-LIKE 6); DNA binding / transcription factor | chr3:21828189-21829895 REVERSEmoderately similar to ( 298) loc_os07g05010 12007.m29063 protein PIL6, putative, expressed no original description	Putative uncharacterized protein n=1 Tax=Oryza sativa Japonica Group RepID=B9FVG4_ORYSJ	transcription factor BHLH9-like protein [Oryza sativa Japonica Group]	PIL6, PIF5 | phytochrome interacting factor 3-like 6 | chr3:21828189-21829895 REVERSE LENGTH=442	Transcription factor PIF1 OS=Arabidopsis thaliana GN=PIF1 PE=1 SV=1					C:plastid; P:regulation of transcription; F:transcription regulator activity; C:nucleus	transcription factor bhlh9-like protein
hv_01201	1.63594	0.247591	0.109481	-0.621232	-1.32654	3.33708e-05	28_1	DNA.synthesis/chromatin structure	weakly similar to ( 115) loc_os07g43540 12007.m08582 protein origin recognition complex subunit 6, putative, expressed no original description	Origin recognition complex subunit 6-like protein n=4 Tax=Poaceae RepID=Q8GSL4_ORYSJ	origin recognition complex subunit 6 -like protein [Oryza sativa Japonica Group]							P:DNA replication; C:nuclear origin of replication recognition complex; F:DNA binding	origin recognition complex subunit 6
hv_01215	-2.01659	-1.05621	0.873311	0.659438	0.0428801	3.58654e-06	34_99	transport.misc	weakly similar to ( 181) AT3G23550 | Symbols: | MATE efflux family protein | chr3:8448435-8450649 REVERSEmoderately similar to ( 236) loc_os07g01750 12007.m04654 protein transparent testa 12 protein, putative, expressed no original description	Os07g0108200 protein n=3 Tax=Oryza sativa Japonica Group RepID=Q0D944_ORYSJ	putative ripening regulated protein DDTFR18 [Oryza sativa Japonica Group]	| MATE efflux family protein | chr3:8448435-8450649 REVERSE LENGTH=469	Multidrug and toxin extrusion protein 2 OS=Mus musculus GN=Slc47a2 PE=1 SV=1					P:drug transmembrane transport; C:membrane; C:cytoplasmic membrane-bounded vesicle; F:antiporter activity; F:drug transmembrane transporter activity	ripening regulated protein ddtfr18
hv_01230	-2.46102	-0.533114	0.0343332	0.122753	0.667709	1.59017e-06	11_9_2_1	lipid metabolism.lipid degradation.lipases.triacylglycerol lipase	weakly similar to ( 106) loc_os07g39810 12007.m08223 protein triacylglycerol lipase, putative, expressed no original description	Lipase (Class 3) family-like protein n=2 Tax=Oryza sativa RepID=Q8H2X9_ORYSJ	lipase (class 3) family -like protein [Oryza sativa Japonica Group]								triacylglycerol lipase
hv_01248	-1.46153	0.0694901	-0.427357	0.329961	0.818094	0.00243503	20_1	stress.biotic	weakly similar to ( 119) loc_os07g04900 12007.m04957 protein NBS-LRR disease resistance protein, putative no original description	Putative NBS-LRR disease resistance protein homologue n=2 Tax=Oryza sativa RepID=Q8H4K7_ORYSJ	putative NBS-LRR disease resistance protein homologue [Oryza sativa Japonica Group]								nbs-lrr disease resistance protein homologue
hv_01250	2.43732	1.16423	-0.0288776	-0.309804	-0.519241	1.31994e-06	3_5	minor CHO metabolism.others	moderately similar to ( 495) AT1G06690 | Symbols: | aldo/keto reductase family protein | chr1:2049742-2052039 REVERSEvery weakly similar to (85.9) A115_TOBAC Auxin-induced protein PCNT115 - Nicotiana tabacum (Common tobacco)highly similar to ( 596) loc_os07g04990 12007.m079602 protein aldo-keto reductase/ oxidoreductase, putative, expressed no original description	Aldo-keto reductase/ oxidoreductase n=2 Tax=Zea mays RepID=B6TB75_MAIZE	aldo/keto reductase family-like protein [Oryza sativa Japonica Group]	| NAD(P)-linked oxidoreductase superfamily protein | chr1:2049742-2052039 REVERSE LENGTH=377	Uncharacterized oxidoreductase At1g06690, chloroplastic OS=Arabidopsis thaliana GN=At1g06690 PE=1 SV=1					P:oxidation reduction; F:oxidoreductase activity; C:plastid	aldo-keto reductase oxidoreductase
hv_01252	0.117379	-0.231098	1.62199	-0.13551	-0.385198	0.00269019	34_12	transport.metal	very weakly similar to (98.6) AT3G12750 | Symbols: ZIP1 | ZIP1 (ZINC TRANSPORTER 1 PRECURSOR); zinc ion transmembrane transporter | chr3:4051950-4053156 REVERSEweakly similar to ( 139) loc_os07g12890 12007.m28960 protein ZIP zinc/iron transport family protein, expressed no original description	Putative zinc transporter n=1 Tax=Triticum aestivum RepID=A9NIW7_WHEAT	putative zinc transporter protein ZIP1 [Oryza sativa Japonica Group]	ZIP1 | zinc transporter 1 precursor | chr3:4051950-4053156 REVERSE LENGTH=355	Zinc transporter 8 OS=Oryza sativa subsp. japonica GN=ZIP8 PE=2 SV=1					C:cytoplasmic membrane-bounded vesicle; P:zinc ion transport; P:transmembrane transport; C:integral to membrane; F:zinc ion transmembrane transporter activity	zinc transporter
hv_01261	1.40103	1.13451	0.140404	-0.953487	-1.47488	0.00075001	35_2	not assigned.unknown	very weakly similar to (94.0) AT4G28310 | Symbols: | unknown protein | chr4:14017458-14018066 FORWARDweakly similar to ( 113) loc_os06g02530 12006.m04986 protein expressed protein no original description	Putative uncharacterized protein n=2 Tax=Zea mays RepID=B6TG36_MAIZE	unknown protein [Oryza sativa Japonica Group]	| unknown protein; BEST Arabidopsis thaliana protein match is: unknown protein (TAIR:AT1G52270.1); Has 30201 Blast hits to 17322 proteins in 780 species: Archae - 12; Bacteria - 1396; Metazoa - 17338; Fungi - 3422; Plants - 5037; Viruses - 0; Other Eukaryotes - 2996 (source: NCBI BLink). | chr4:14017458-14018066 FORWARD LENGTH=202						C:mitochondrion	hypothetical protein LOC100278717 [Zea mays]
hv_01266	-2.75544	-0.120509	0.569537	-0.354071	0.916789	0.000223666	35_2	not assigned.unknown	moderately similar to ( 273) AT3G02650 | Symbols: | pentatricopeptide (PPR) repeat-containing protein | chr3:566271-569865 FORWARDhighly similar to ( 593) loc_os06g08120 12006.m05534 protein expressed protein no original description	Os06g0179500 protein n=1 Tax=Oryza sativa Japonica Group RepID=Q8H612_ORYSJ	pentatricopeptide (PPR) repeat-containing protein-like [Oryza sativa Japonica Group]	| Plant protein of unknown function (DUF247) | chr3:566271-567860 FORWARD LENGTH=529	Putative UPF0481 protein At3g02645 OS=Arabidopsis thaliana GN=At3g02645 PE=3 SV=1						Os06g0179500 [Oryza sativa Japonica Group]
hv_01280	1.50378	1.17657	-0.176221	-0.278227	-1.13122	0.00201703	27_4	RNA.RNA binding	weakly similar to ( 142) AT1G76940 | Symbols: | RNA recognition motif (RRM)-containing protein | chr1:28902707-28904085 REVERSEmoderately similar to ( 279) loc_os06g03690 12006.m091584 protein nucleic acid binding protein, putative, expressed no original description	Putative uncharacterized protein Sb10g001660 n=2 Tax=Andropogoneae RepID=C5Z2Y0_SORBI	putative RNA-binding protein [Oryza sativa Japonica Group]	| RNA-binding (RRM/RBD/RNP motifs) family protein | chr1:28902707-28904085 REVERSE LENGTH=233						C:mitochondrion; F:binding	hypothetical protein SORBIDRAFT_10g001660 [Sorghum bicolor]
hv_01293	-3.03691	-1.08254	0.0586052	1.47451	0.734751	0.000453915	29_3_4_3	protein.targeting.secretory pathway.vacuole	highly similar to ( 588) AT1G62710 | Symbols: BETA-VPE, BETAVPE | BETA-VPE (BETA VACUOLAR PROCESSING ENZYME); cysteine-type endopeptidase | chr1:23224070-23226857 REVERSEhighly similar to ( 588) VPE_RICCO Vacuolar-processing enzyme precursor (EC 3.4.22.-) (VPE) - Ricinus communis (Castor bean)highly similar to ( 674) loc_os02g43010 12002.m33425 protein vacuolar processing enzyme, beta-isozyme pre…	Vacuolar processing enzyme 2b n=4 Tax=Hordeum vulgare RepID=E5AXU5_HORVU	asparaginyl endopeptidase REP-2 [Oryza sativa Japonica Group]	BETA-VPE, BETAVPE | beta vacuolar processing enzyme | chr1:23224070-23226857 REVERSE LENGTH=486	Vacuolar-processing enzyme OS=Ricinus communis PE=1 SV=1				EC:3.4.22.0	C:cytoplasmic membrane-bounded vesicle; P:proteolysis; F:cysteine-type endopeptidase activity	c13 endopeptidase np1 precursor
hv_01305	-4.45574	-4.77946	-0.102638	0.981537	1.63112	5.00424e-07	20_1	stress.biotic	moderately similar to ( 209) IAAE_HORVU Trypsin inhibitor CMe precursor (Chloroform/methanol-soluble protein CMe) (Alpha-amylase/trypsin inhibitor) (BTI-CMe1) (BTI-CMe2.1) (BTI-CMe3.1) - Hordeum vulgare (Barley)very weakly similar to (97.1) loc_os07g12080 12007.m05661 protein trypsin/factor XIIA inhibitor precursor, putative, expressed no original description	Trypsin inhibitor CMe n=2 Tax=Hordeum vulgare RepID=IAAE_HORVU	putative hageman factor inhibitor [Oryza sativa Japonica Group]		Trypsin inhibitor CMe OS=Hordeum vulgare GN=ITR1 PE=1 SV=3					C:extracellular region; F:serine-type endopeptidase inhibitor activity; C:intracellular; P:defense response	bti- protein
hv_01306	1.89635	1.67597	-0.0584091	-0.625873	-0.411137	6.83527e-05	35_2	not assigned.unknown	weakly similar to ( 191) loc_os07g12160 12007.m05669 protein KHG/KDPG aldolase, putative, expressed no original description	Putative uncharacterized protein Sb02g006510 n=2 Tax=Andropogoneae RepID=C5XDC7_SORBI	KHG-KDPG bifunctional aldolase-like [Oryza sativa Japonica Group]							P:metabolic process; C:plastid; F:catalytic activity	khg kdpg aldolase
hv_01312	1.37842	-0.158532	-0.690711	0.178732	0.222736	0.000350379	35_2	not assigned.unknown	no original description	Membrane protein n=4 Tax=Andropogoneae RepID=B6SQT5_MAIZE	unknown protein [Oryza sativa Japonica Group]								membrane protein
hv_01314	-0.904667	-0.495144	0.596421	0.693566	0.0270948	3.074e-07	26_2	misc.UDP glucosyl and glucoronyl transferases	weakly similar to ( 196) AT4G19900 | Symbols: | glycosyl transferase-related | chr4:10786948-10791433 REVERSEmoderately similar to ( 266) loc_os07g37990 12007.m08048 protein glycosyltransferase sugar-binding region containing DXD motif, putative, expressed no original description	Putative uncharacterized protein n=1 Tax=Oryza sativa Indica Group RepID=A2YMR6_ORYSI	unknown protein [Oryza sativa Japonica Group]	| alpha 1,4-glycosyltransferase family protein | chr4:10789144-10791433 REVERSE LENGTH=644	Uncharacterized protein At4g19900 OS=Arabidopsis thaliana GN=At4g19900 PE=2 SV=1					C:Golgi stack; C:mitochondrion; F:galactosyltransferase activity	glycosyl transferase-related
hv_01328	-1.22896	-0.0723127	0.429654	1.33402	0.543563	0.00256423	27_3_32	RNA.regulation of transcription.WRKY domain transcription factor family	moderately similar to ( 211) AT3G01080 | Symbols: WRKY58, ATWRKY58 | WRKY58; transcription factor | chr3:25507-27449 FORWARDmoderately similar to ( 317) loc_os07g40570 12007.m08297 protein WRKY transcription factor 3, putative, expressed no original description	WRKY19 transcription factor n=1 Tax=Triticum aestivum RepID=B3GAU8_WHEAT	putative zinc finger transcription factor WRKY [Oryza sativa Japonica Group]	WRKY3 | WRKY DNA-binding protein 3 | chr2:1014724-1016936 REVERSE LENGTH=513	Probable WRKY transcription factor 58 OS=Arabidopsis thaliana GN=WRKY58 PE=2 SV=1					F:sequence-specific DNA binding; P:regulation of transcription; F:transcription factor activity; C:nucleus; C:plastid	wrky19 transcription factor
hv_01329	-0.0243255	0.0125888	0.0129018	0.154988	1.82728	1.431e-05	20_1	stress.biotic	very weakly similar to (80.5) AT1G74360 | Symbols: | leucine-rich repeat transmembrane protein kinase, putative | chr1:27954299-27957911 FORWARDweakly similar to ( 134) loc_os07g40630 12007.m08303 protein BRASSINOSTEROID INSENSITIVE 1 precursor, putative, expressed no original description	Os07g0597200 protein n=3 Tax=Oryza sativa RepID=Q0D4Y3_ORYSJ	putative brassinosteroid insensitive 1 precursor [Oryza sativa Japonica Group]	| Leucine-rich repeat protein kinase family protein | chr1:27954299-27957911 FORWARD LENGTH=1106						F:binding; C:cytoplasmic membrane-bounded vesicle	brassinosteroid insensitive 1 precursor
hv_01333	-1.23418	-1.12939	-0.0022227	0.3807	0.999695	0.00149894	27_3_3	RNA.regulation of transcription.AP2/EREBP, APETALA2/Ethylene-responsive element binding protein family	weakly similar to ( 108) AT1G75490 | Symbols: | DNA binding / transcription factor | chr1:28336045-28336665 FORWARDweakly similar to ( 141) loc_os08g45110 12008.m08481 protein dehydration-responsive element-binding protein 2D, putative, expressed no original description	Dehydration-responsive element-binding protein 2C n=3 Tax=Oryza sativa RepID=DRE2C_ORYSJ	AP2-domain DNA-binding protein-like [Oryza sativa Japonica Group]	| Integrase-type DNA-binding superfamily protein | chr1:28336045-28336665 FORWARD LENGTH=206	Dehydration-responsive element-binding protein 2C OS=Oryza sativa subsp. japonica GN=DREB2C PE=2 SV=1					P:transcription	ap2 domain class transcription factor
hv_01334	-1.67295	-1.603	0.614075	2.2155	2.47015	0.000629059	27_3_3	RNA.regulation of transcription.AP2/EREBP, APETALA2/Ethylene-responsive element binding protein family	very weakly similar to (85.9) loc_os08g45110 12008.m08481 protein dehydration-responsive element-binding protein 2D, putative, expressed no original description	Putative uncharacterized protein n=1 Tax=Oryza sativa Japonica Group RepID=A3BVV1_ORYSJ	AP2-domain DNA-binding protein-like [Oryza sativa Japonica Group]		Dehydration-responsive element-binding protein 2C OS=Oryza sativa subsp. japonica GN=DREB2C PE=2 SV=1					F:transcription factor activity; C:nucleus; P:regulation of transcription, DNA-dependent	hypothetical protein OsJ_28317 [Oryza sativa Japonica Group]
hv_01340	-4.03184	-2.99299	0.0392386	1.18146	2.94931	2.9592e-05	30_1	signalling.in sugar and nutrient physiology	weakly similar to ( 173) AT3G01090 | Symbols: AKIN10 | AKIN10 (Arabidopsis SNF1 kinase homolog 10); protein binding / protein kinase | chr3:31437-33977 REVERSEmoderately similar to ( 262) RKIN1_SECCE Carbon catabolite derepressing protein kinase (EC 2.7.11.1) - Secale cereale (Rye)moderately similar to ( 241) loc_os08g37800 12008.m07765 protein carbon catabolite derepressing protein kinase, putat…	SnRK1-type protein kinase (Fragment) n=3 Tax=Hordeum vulgare RepID=O81992_HORVU	SnRK1b protein kinase [Oryza sativa Japonica Group]	AKIN10, KIN10 | SNF1 kinase homolog 10 | chr3:31437-33977 REVERSE LENGTH=512	Carbon catabolite-derepressing protein kinase OS=Secale cereale GN=RKIN1 PE=2 SV=1				EC:2.7.11.0	P:auxin biosynthetic process; P:protein amino acid phosphorylation; P:carbohydrate metabolic process; F:ATP binding; F:protein serine/threonine kinase activity	snf1-related protein kinase
hv_01344	1.59751	0.772323	-0.138224	-0.285148	-0.776459	1.43215e-06	27_4	RNA.RNA binding	weakly similar to ( 126) AT1G58470 | Symbols: ATRBP1, RBP1 | ATRBP1 (ARABIDOPSIS THALIANA RNA-BINDING PROTEIN 1); RNA binding / single-stranded RNA binding | chr1:21727374-21728539 FORWARDmoderately similar to ( 365) loc_os07g03240 12007.m04795 protein ribonucleoprotein like protein, putative, expressed no original description	Os07g0124600 protein n=2 Tax=Oryza sativa RepID=Q84Z04_ORYSJ	putative Heterogeneous nuclear ribonucleoprotein [Oryza sativa Japonica Group]	ATRBP1, RBP1 | RNA-binding protein 1 | chr1:21727374-21728539 FORWARD LENGTH=360	DAZ-associated protein 1 OS=Mus musculus GN=Dazap1 PE=2 SV=2					F:RNA binding	rna binding protein
hv_01351	-1.97783	-3.11911	-1.02586	2.95574	2.76117	0.00178449	29_2_1_2_1_515	protein.synthesis.ribosomal protein.eukaryotic.40S subunit.S15A	moderately similar to ( 207) AT5G59850 | Symbols: | 40S ribosomal protein S15A (RPS15aF) | chr5:24112499-24113084 REVERSEmoderately similar to ( 204) RS15A_DAUCA 40S ribosomal protein S15a - Daucus carota (Carrot)moderately similar to ( 210) loc_os07g10720 12007.m079634 protein 40S ribosomal protein S15a, putative, expressed no original description	40S ribosomal protein S15Aa n=19 Tax=Arthropoda RepID=RS15A_DROME	ribosomal protein S15 [Oryza sativa Japonica Group]	| Ribosomal protein S8 family protein | chr5:24112499-24113084 REVERSE LENGTH=130	40S ribosomal protein S15a OS=Drosophila yakuba GN=RpS15Aa PE=2 SV=3				EC:3.6.5.3	P:mitotic spindle elongation; F:structural constituent of ribosome; C:lipid particle; C:cytosolic small ribosomal subunit; P:translation	ribosomal protein s15a
hv_01360	0.195053	1.85031	1.14055	-0.456337	-1.63694	0.000263642	27_3_42	RNA.regulation of transcription.Bromodomain proteins	very weakly similar to (91.7) AT2G44430 | Symbols: | DNA-binding bromodomain-containing protein | chr2:18333603-18336165 FORWARDmoderately similar to ( 267) loc_os08g39980 12008.m07978 protein DNA binding protein, putative, expressed no original description	DNA-binding protein family-like n=2 Tax=Oryza sativa RepID=Q84YJ6_ORYSJ	DNA-binding protein family-like [Oryza sativa Japonica Group]							P:regulation of transcription; C:nucleus; F:DNA binding	dna binding
hv_01361	1.8805	0.234462	-0.000739415	-0.708938	-1.3531	1.61788e-05	26_13	misc.acid and other phosphatases	weakly similar to ( 136) AT2G37560 | Symbols: ORC2, ATORC2 | ORC2 (ORIGIN RECOGNITION COMPLEX SECOND LARGEST SUBUNIT 2); DNA replication origin binding / protein binding | chr2:15759568-15761116 FORWARDweakly similar to ( 176) loc_os03g08640 12003.m101218 protein origin recognition complex subunit 2, putative, expressed no original description	Origin recognition complex subunit 2 n=3 Tax=Andropogoneae RepID=Q945C7_MAIZE	origin recognition complex2 [Oryza sativa Japonica Group]	ORC2, ATORC2 | origin recognition complex second largest subunit 2 | chr2:15759568-15761116 FORWARD LENGTH=345	Origin recognition complex subunit 2 OS=Arabidopsis thaliana GN=ORC2 PE=1 SV=1				EC:3.1.3.2	P:chromatin silencing at silent mating-type cassette; C:nuclear origin of replication recognition complex; F:acid phosphatase activity; F:DNA replication origin binding; P:DNA replication initiation; C:pre-replicative complex; P:pre-replicative complex assembly	multiple inositol polyphosphate phosphatase a1
hv_01363	-0.9896	-0.906762	0.0634631	0.437845	0.626815	0.000953053	26_16	misc.myrosinases-lectin-jacalin	weakly similar to ( 155) AT2G37710 | Symbols: RLK | RLK (receptor lectin kinase); kinase | chr2:15814934-15816961 REVERSEweakly similar to ( 189) loc_os07g03810 12007.m04851 protein lectin-like receptor kinase 7, putative, expressed no original description	Putative uncharacterized protein Sb02g002240 n=1 Tax=Sorghum bicolor RepID=C5X8T0_SORBI	putative receptor-like protein kinase [Oryza sativa Japonica Group]	RLK | receptor lectin kinase | chr2:15814934-15816961 REVERSE LENGTH=675	L-type lectin-domain containing receptor kinase IV.1 OS=Arabidopsis thaliana GN=LECRK41 PE=1 SV=1				EC:2.7.11.0	P:auxin biosynthetic process; F:receptor activity; P:protein amino acid phosphorylation; C:cytoplasmic membrane-bounded vesicle; F:ATP binding; C:membrane; F:protein serine/threonine kinase activity; C:mitochondrion	lectin receptor kinase expressed
hv_01370	4.40392	2.67347	0.0519137	-1.30933	-1.37936	0.000129573	35_2	not assigned.unknown	very weakly similar to (90.9) loc_os07g36430 12007.m07894 protein expressed protein no original description	Os07g0549100 protein n=3 Tax=Oryza sativa RepID=Q84ZC6_ORYSJ	unknown protein [Oryza sativa Japonica Group]							C:cytoplasmic membrane-bounded vesicle	Os07g0549100 [Oryza sativa Japonica Group]
hv_01372	0.345236	-0.0308557	0.104097	-0.220417	-1.28613	0.00387116	35_1_5	not assigned.no ontology.pentatricopeptide (PPR) repeat-containing protein	weakly similar to ( 159) AT1G71490 | Symbols: | pentatricopeptide (PPR) repeat-containing protein | chr1:26933326-26935371 REVERSEmoderately similar to ( 272) loc_os07g19400 12007.m06376 protein methyltransferase small domain, putative, expressed no original description	Putative pentatricopeptide (PPR) repeat-containing protein n=1 Tax=Oryza sativa Japonica Group RepID=Q84Q17_ORYSJ	putative pentatricopeptide (PPR) repeat-containing protein [Oryza sativa Japonica Group]	| Tetratricopeptide repeat (TPR)-like superfamily protein | chr1:26933326-26935371 REVERSE LENGTH=681	Pentatricopeptide repeat-containing protein At1g71490 OS=Arabidopsis thaliana GN=PCMP-E67 PE=2 SV=1					F:binding	pentatricopeptide repeat-containing protein
hv_01381	1.32261	0.495774	-0.0188508	-0.609269	-1.03807	5.87304e-06	35_2	not assigned.unknown	weakly similar to ( 186) loc_os07g35610 12007.m07817 protein kelch motif family protein, expressed no original description	Putative uncharacterized protein Sb08g000780 n=1 Tax=Sorghum bicolor RepID=C5YQ53_SORBI	Kelch-like protein [Oryza sativa Japonica Group]								kelch-like protein
hv_01382	1.25952	0.399443	-0.261481	-0.387666	-1.82943	0.000448769	35_2	not assigned.unknown	weakly similar to ( 132) AT3G11000 | Symbols: | EXPRESSED IN: 9 plant structures; EXPRESSED DURING: 6 growth stages; CONTAINS InterPro DOMAIN/s: Development and cell death domain (InterPro:IPR013989), Kelch related (InterPro:IPR013089); BEST Arabidopsis thaliana protein match is: unknown protein (TAIR:AT5G01660.1). | chr3:3447847-3450283 FORWARDmoderately similar to ( 273) loc_os07g35610 12007.m0…	Kelch-like protein n=3 Tax=Oryza sativa RepID=Q84S70_ORYSJ	Kelch-like protein [Oryza sativa Japonica Group]	| DCD (Development and Cell Death) domain protein | chr3:3447847-3450283 FORWARD LENGTH=607						C:cytoplasmic membrane-bounded vesicle	kelch-like protein
hv_01386	-1.62171	-0.351145	-0.00438213	0.848385	1.57033	0.000342557	10_2_1	cell wall.cellulose synthesis.cellulose synthase	weakly similar to ( 147) AT4G38190 | Symbols: ATCSLD4, CSLD4 | ATCSLD4; cellulose synthase/ transferase, transferring glycosyl groups | chr4:17910096-17913641 REVERSEmoderately similar to ( 214) loc_os07g36630 12007.m07914 protein CSLF8 - cellulose synthase-like family F; beta1,3;1,4 glucan synthase, expressed no original description	Probable mixed-linked glucan synthase 8 n=2 Tax=Oryza sativa RepID=CSLF8_ORYSJ	putative cellulose synthase-like protein OsCslF1 [Oryza sativa Japonica Group]	ATCSLD4, CSLD4 | cellulose synthase like D4 | chr4:17910096-17913641 REVERSE LENGTH=1111	Probable mixed-linked glucan synthase 8 OS=Oryza sativa subsp. japonica GN=CSFL8 PE=2 SV=1				EC:2.4.1.12	F:cellulose synthase (UDP-forming) activity; P:cellulose biosynthetic process; C:integral to membrane; P:cellular cell wall organization; C:plastid	cellulose synthase-like 9
hv_01389	1.18873	0.0884396	0.0157077	-0.291347	-0.563178	4.18111e-07	35_1_5	not assigned.no ontology.pentatricopeptide (PPR) repeat-containing protein	weakly similar to ( 138) AT5G17270 | Symbols: | tetratricopeptide repeat (TPR)-containing protein | chr5:5679995-5685597 FORWARDweakly similar to ( 184) loc_os07g27180 12007.m06993 protein TPR Domain containing protein, expressed no original description	Putative uncharacterized protein n=1 Tax=Oryza sativa Indica Group RepID=B8B5R0_ORYSI	tetratricopeptide repeat (TPR)-containing protein-like protein [Oryza sativa Japonica Group]	| Protein prenylyltransferase superfamily protein | chr5:5679995-5685597 FORWARD LENGTH=899						F:binding; C:plastid	tetratricopeptide repeat -containing protein
hv_01391	1.27856	-0.033909	0.224669	-0.307298	-0.929376	3.60429e-07	35_1_5	not assigned.no ontology.pentatricopeptide (PPR) repeat-containing protein	moderately similar to ( 309) AT5G17270 | Symbols: | tetratricopeptide repeat (TPR)-containing protein | chr5:5679995-5685597 FORWARDmoderately similar to ( 464) loc_os07g27180 12007.m06993 protein TPR Domain containing protein, expressed no original description	Tetratricopeptide repeat (TPR)-containing protein-like protein n=2 Tax=Oryza sativa Japonica Group RepID=Q84NS6_ORYSJ	tetratricopeptide repeat (TPR)-containing protein-like protein [Oryza sativa Japonica Group]	| Protein prenylyltransferase superfamily protein | chr5:5679995-5685597 FORWARD LENGTH=899	Tetratricopeptide repeat protein 27 homolog OS=Dictyostelium discoideum GN=ttc27 PE=3 SV=1					C:plastid	tetratricopeptide repeat -containing protein
hv_01414	-0.0151415	-2.91787	-1.70439	0.848568	1.61584	1.11324e-05	34_2_1	transport.sugars.sucrose	weakly similar to ( 143) AT2G02860 | Symbols: SUT2, ATSUC3, SUC3, ATSUT2 | SUT2 (SUCROSE TRANSPORTER 2); carbohydrate transmembrane transporter/ sucrose transmembrane transporter/ sucrose:hydrogen symporter/ sugar:hydrogen symporter | chr2:828546-832296 REVERSEweakly similar to ( 105) SUT2_ORYSA Sucrose transport protein 2 (Sucrose permease 2) (Sucrose-proton symporter 2) (Sucrose transporter 2) …	Putative uncharacterized protein n=1 Tax=Oryza sativa Japonica Group RepID=A3A8A9_ORYSJ	sucrose transporter [Oryza sativa Japonica Group]	SUT2, ATSUC3, SUC3, ATSUT2 | sucrose transporter 2 | chr2:828546-832296 REVERSE LENGTH=594	Sucrose transport protein SUT5 OS=Oryza sativa subsp. japonica GN=SUT5 PE=1 SV=1					C:membrane; P:transport	sucrose transporter
hv_01420	0.788506	-0.0391304	0.100807	-0.0213566	-2.12749	7.33477e-07	27_3_6	RNA.regulation of transcription.bHLH,Basic Helix-Loop-Helix family	weakly similar to ( 127) AT5G48560 | Symbols: | basic helix-loop-helix (bHLH) family protein | chr5:19684160-19686871 FORWARDweakly similar to ( 187) loc_os08g41320 12008.m08110 protein BHLH transcription factor, putative, expressed no original description	Putative uncharacterized protein Sb07g026610 n=1 Tax=Sorghum bicolor RepID=C5YI62_SORBI	bHLH transcription factor(GBOF-1)-like [Oryza sativa Japonica Group]	| basic helix-loop-helix (bHLH) DNA-binding superfamily protein | chr5:19684160-19686871 FORWARD LENGTH=498	Transcription factor bHLH78 OS=Arabidopsis thaliana GN=BHLH78 PE=2 SV=1					F:transcription regulator activity; P:regulation of transcription; C:nucleus	bhlh transcription factor
hv_01423	0.0930729	1.06406	0.0915518	-0.744362	-1.51742	2.23315e-07	35_2	not assigned.unknown	weakly similar to ( 148) loc_os08g41400 12008.m08118 protein expressed protein no original description	Os08g0525700 protein n=3 Tax=Oryza sativa RepID=Q84QV5_ORYSJ	unknown protein [Oryza sativa Japonica Group]								salt-inducible protein homolog
hv_01424	-1.67223	-0.302294	0.325794	0.430961	0.248064	7.69224e-05	35_2	not assigned.unknown	moderately similar to ( 407) AT5G01710 | Symbols: | LOCATED IN: endomembrane system; EXPRESSED IN: sperm cell, male gametophyte, pollen tube; EXPRESSED DURING: L mature pollen stage, M germinated pollen stage; CONTAINS InterPro DOMAIN/s: Methyltransferase FkbM (InterPro:IPR006342); BEST Arabidopsis thaliana protein match is: methyltransferase (TAIR:AT4G24805.1); Has 224 Blast hits to 223 proteins…	Putative uncharacterized protein Sb02g043860 n=3 Tax=Andropogoneae RepID=C5X6F2_SORBI	hypothetical protein [Oryza sativa Japonica Group]	| methyltransferases | chr5:263709-265250 REVERSE LENGTH=513					EC:2.1.1.0	P:metabolic process; C:mitochondrion; F:methyltransferase activity	hypothetical protein SORBIDRAFT_02g043860 [Sorghum bicolor]
hv_01431	1.99436	0.545905	-0.0870003	-0.758465	-1.03132	0.00385629	27_3_99	RNA.regulation of transcription.unclassified	moderately similar to ( 344) AT5G58760 | Symbols: DDB2 | DDB2 (damaged DNA-binding 2); nucleic acid binding / nucleotide binding / zinc ion binding | chr5:23730741-23733606 REVERSEmoderately similar to ( 409) loc_os01g04870 12001.m07121 protein nucleic acid binding protein, putative, expressed no original description	Os01g0141700 protein n=3 Tax=Oryza sativa RepID=Q84KJ3_ORYSJ	UV-damaged DNA binding protein 2 [Oryza sativa Japonica Group]	DDB2 | damaged DNA binding 2 | chr5:23730741-23733606 REVERSE LENGTH=557	Protein DAMAGED DNA-BINDING 2 OS=Arabidopsis thaliana GN=DDB2 PE=1 SV=1					F:zinc ion binding; F:nucleic acid binding; F:protein binding	uv-damaged dna binding protein 2
hv_01445	1.1128	-0.692986	-0.602034	0.00628758	0.329298	2.74205e-06	27_3_15	RNA.regulation of transcription.CCAAT box binding factor family, HAP3	weakly similar to ( 197) AT2G37060 | Symbols: NF-YB8 | NF-YB8 (NUCLEAR FACTOR Y, SUBUNIT B8); transcription factor | chr2:15576336-15577660 FORWARDmoderately similar to ( 270) NFYB3_ORYSA Nuclear transcription factor Y subunit B-3 (OsNF-YB-3) (Transcriptional activator HAP3B) - Oryza sativa (Rice)moderately similar to ( 270) loc_os05g38820 12005.m27881 protein nuclear transcription factor Y subun…	Nuclear transcription factor Y subunit B-3 n=4 Tax=Oryza sativa RepID=NFYB3_ORYSJ	HAP3 [Oryza sativa Japonica Group]	NF-YB8 | nuclear factor Y, subunit B8 | chr2:15576336-15577660 FORWARD LENGTH=173	Nuclear transcription factor Y subunit B-3 OS=Oryza sativa subsp. japonica GN=NFYB3 PE=1 SV=2					F:sequence-specific DNA binding; C:nucleus; P:regulation of transcription, DNA-dependent	nfyb3_orysj ame: full=nuclear transcription factor y subunit b-3 ame: full= -yb-3 ame: full=transcriptional activator hap3b
hv_01446	1.64683	-0.371716	-0.579696	0.975007	-0.233806	0.00121629	29_3_4_3	protein.targeting.secretory pathway.vacuole	moderately similar to ( 296) AT1G62710 | Symbols: BETA-VPE, BETAVPE | BETA-VPE (BETA VACUOLAR PROCESSING ENZYME); cysteine-type endopeptidase | chr1:23224070-23226857 REVERSEmoderately similar to ( 290) VPE_RICCO Vacuolar-processing enzyme precursor (EC 3.4.22.-) (VPE) - Ricinus communis (Castor bean)moderately similar to ( 381) loc_os04g45470 12004.m09500 protein vacuolar processing enzyme, beta…	Vacuolar processing enzyme 2d n=2 Tax=Hordeum vulgare RepID=E5AXU7_HORVU	vacuolar processing enzyme [Oryza sativa Japonica Group]	BETA-VPE, BETAVPE | beta vacuolar processing enzyme | chr1:23224070-23226857 REVERSE LENGTH=486	Vacuolar-processing enzyme beta-isozyme OS=Arabidopsis thaliana GN=At1g62710 PE=2 SV=3				EC:3.4.22.0	C:cytoplasmic membrane-bounded vesicle; P:proteolysis; F:cysteine-type endopeptidase activity	c13 endopeptidase np1 precursor
hv_01457	0.977533	0.203407	-0.0985215	-0.626416	-0.8045	6.55884e-05	27_2	RNA.transcription	moderately similar to ( 288) AT5G15700 | Symbols: | DNA-directed RNA polymerase (RPOT2) | chr5:5115793-5121609 REVERSEmoderately similar to ( 310) RPOT2_NICSY DNA-directed RNA polymerase 2, chloroplast/mitochondrial precursor (EC 2.7.7.6) (T7 bacteriophage-type single subunit RNA polymerase 2) (NsRpoT-B) - Nicotiana sylvestris (Wood tobacco)moderately similar to ( 315) loc_os09g07120 12009.m21969…	DNA-directed RNA polymerase n=2 Tax=Triticeae RepID=Q9MQV1_WHEAT	RpoT1 [Oryza sativa Japonica Group]	| DNA/RNA polymerases superfamily protein | chr5:5115572-5121609 REVERSE LENGTH=1051	DNA-directed RNA polymerase 2, chloroplastic/mitochondrial OS=Nicotiana sylvestris GN=RPOT2 PE=2 SV=2				EC:2.7.7.6	F:DNA-directed RNA polymerase activity; F:DNA binding; P:transcription; C:chloroplast; C:mitochondrion	rna polymerase
hv_01461	-1.13119	0.385006	0.588243	0.0382454	-0.685491	8.41152e-07	5_10	fermentation.aldehyde dehydrogenase	highly similar to ( 792) AT1G74920 | Symbols: ALDH10A8 | ALDH10A8; 3-chloroallyl aldehyde dehydrogenase/ oxidoreductase | chr1:28139175-28142573 REVERSEhighly similar to ( 759) BADH_ORYSA Betaine-aldehyde dehydrogenase (EC 1.2.1.8) (BADH) - Oryza sativa (Rice)highly similar to ( 894) loc_os08g32870 12008.m07279 protein betaine-aldehyde dehydrogenase, putative, expressed no original description	Betaine-aldehyde dehydrogenase n=4 Tax=Triticeae RepID=Q8LGQ9_WHEAT	betaine aldehyde dehydrogenase [Oryza sativa Japonica Group]	ALDH10A8 | aldehyde dehydrogenase 10A8 | chr1:28139175-28142573 REVERSE LENGTH=501	Betaine aldehyde dehydrogenase 1, chloroplastic OS=Arabidopsis thaliana GN=ALDH10A8 PE=2 SV=1					F:oxidoreductase activity; P:oxidation reduction	betaine aldehyde dehydrogenase
hv_01465	-2.32119	-1.03486	0.0562129	1.02907	2.73626	8.24845e-05	27_3_22	RNA.regulation of transcription.HB,Homeobox transcription factor family	weakly similar to ( 103) AT1G73360 | Symbols: HDG11, EDT1, ATHDG11 | HDG11 (HOMEODOMAIN GLABROUS 11); DNA binding / transcription factor | chr1:27578893-27581820 REVERSEweakly similar to ( 115) loc_os06g10600 12006.m05778 protein DNA binding protein, putative, expressed no original description	Putative uncharacterized protein Sb10g006820 n=1 Tax=Sorghum bicolor RepID=C5Z6D6_SORBI	GL2-type homeodomain protein [Oryza sativa Japonica Group]	HDG11, EDT1, ATHDG11 | homeodomain GLABROUS 11 | chr1:27578893-27581820 REVERSE LENGTH=722	Homeobox-leucine zipper protein ROC8 OS=Oryza sativa subsp. japonica GN=ROC8 PE=2 SV=2					F:transcription regulator activity; F:DNA binding; P:regulation of transcription	roc8_orysj ame: full=homeobox-leucine zipper protein roc8 ame: full=glabra 2-like homeobox protein 8 ame: full=hd-zip protein roc8 ame: full=homeodomain transcription factor roc8 ame: full=protein rice outermost cell-specific 8
hv_01466	2.18145	1.15898	-0.201721	-0.759349	-1.94851	0.0021135	28_1	DNA.synthesis/chromatin structure	moderately similar to ( 282) AT5G61000 | Symbols: | replication protein, putative | chr5:24549682-24552641 REVERSEmoderately similar to ( 333) loc_os03g11540 12003.m06606 protein replication protein A 70 kDa DNA-binding subunit, putative, expressed no original description	Os03g0214100 protein n=4 Tax=Oryza sativa RepID=Q10Q08_ORYSJ	replication protein A 70b [Oryza sativa Japonica Group]	RPA70D, ATRPA70D | Replication factor-A protein 1-related | chr5:24549682-24552641 REVERSE LENGTH=629	Replication protein A 70 kDa DNA-binding subunit OS=Drosophila melanogaster GN=RpA-70 PE=1 SV=1					C:nucleus; F:DNA binding; P:DNA replication	replication protein a1
hv_01467	0.818856	0.536124	-0.0142527	-1.04698	-3.26408	1.92768e-05	35_2	not assigned.unknown	very weakly similar to (90.1) loc_os09g33940 12009.m060041 protein expressed protein no original description	Putative uncharacterized protein Sb08g017502 (Fragment) n=2 Tax=Sorghum bicolor RepID=C5YPJ1_SORBI	aleurone layer morphogenesis protein [Oryza sativa Japonica Group]								hypothetical protein SORBIDRAFT_08g017502 [Sorghum bicolor]
hv_01484	-5.18233	-5.25947	-0.0634286	1.82096	3.10879	3.52506e-05	18_2	Co-factor and vitamine metabolism.thiamine	weakly similar to ( 175) AT5G54770 | Symbols: THI1, TZ, THI4 | THI1; protein homodimerization | chr5:22246634-22247891 FORWARDweakly similar to ( 179) THI42_MAIZE Thiazole biosynthetic enzyme 1-2, chloroplast precursor - Zea mays (Maize)weakly similar to ( 184) loc_os07g34570 12007.m28985 protein thiazole biosynthetic enzyme 1-1, chloroplast precursor, putative, expressed no original description	PREDICTED: hypothetical protein n=1 Tax=Vitis vinifera RepID=UPI00015CCC4F	thiamine biosynthetic enzyme [Oryza sativa Japonica Group]	THI1, TZ, THI4 | thiazole biosynthetic enzyme, chloroplast (ARA6) (THI1) (THI4) | chr5:22246634-22247891 FORWARD LENGTH=349	Thiazole biosynthetic enzyme 1-2, chloroplastic OS=Zea mays GN=THI1-2 PE=2 SV=1					C:chloroplast membrane; P:thiamin biosynthetic process	thiazole biosynthetic enzyme 1- chloroplastic precursor
hv_01488	3.28636	2.57925	-0.0354096	-0.470271	-0.477152	4.98242e-10	29_5_9	protein.degradation.AAA type	moderately similar to ( 483) AT2G34560 | Symbols: | katanin, putative | chr2:14560266-14562695 FORWARDweakly similar to ( 182) CDC48_SOYBN Cell division cycle protein 48 homolog (Valosin-containing protein homolog) (VCP) - Glycine max (Soybean)highly similar to ( 645) loc_os01g55260 12001.m11685 protein katanin p60 ATPase-containing subunit A-like 1, putative, expressed no original description	Putative uncharacterized protein n=2 Tax=Oryza sativa RepID=B9EZQ8_ORYSJ	katanin [Oryza sativa Japonica Group]	| P-loop containing nucleoside triphosphate hydrolases superfamily protein | chr2:14560266-14562695 FORWARD LENGTH=393	Katanin p60 ATPase-containing subunit A-like 2 OS=Xenopus tropicalis GN=katnal2 PE=2 SV=1				EC:3.6.1.15	F:nucleoside-triphosphatase activity; F:ATP binding; P:auxin biosynthetic process	vacuolar protein sorting factor 4b-like
hv_01500	-5.30947	-4.66892	0.602979	0.968428	0.764468	2.15062e-06	20_2_1	stress.abiotic.heat	weakly similar to ( 186) AT3G46230 | Symbols: ATHSP17.4, HSP17.4 | ATHSP17.4 | chr3:16984263-16984733 REVERSEmoderately similar to ( 231) HSP23_ORYSA 17.4 kDa class I heat shock protein 3 - Oryza sativa (Rice)moderately similar to ( 231) loc_os03g15960 12003.m101284 protein 17.4 kDa class I heat shock protein 3, putative, expressed no original description	17.9 kDa class I heat shock protein n=12 Tax=Poaceae RepID=HS17A_ORYSJ	heat shock protein 18 [Oryza sativa Japonica Group]	ATHSP17.4, HSP17.4 | heat shock protein 17.4 | chr3:16984263-16984733 REVERSE LENGTH=156	17.9 kDa class I heat shock protein OS=Oryza sativa subsp. japonica GN=HSP17.9A PE=2 SV=1					P:response to stress	heat shock protein
hv_01501	-0.315859	-1.6416	0.546621	0.387388	0.273054	0.00198743	20_2_1	stress.abiotic.heat	weakly similar to ( 183) AT3G46230 | Symbols: ATHSP17.4, HSP17.4 | ATHSP17.4 | chr3:16984263-16984733 REVERSEmoderately similar to ( 219) HSP23_ORYSA 17.4 kDa class I heat shock protein 3 - Oryza sativa (Rice)moderately similar to ( 219) loc_os03g15960 12003.m101284 protein 17.4 kDa class I heat shock protein 3, putative, expressed no original description	17.9 kDa class I heat shock protein n=12 Tax=Poaceae RepID=HS17A_ORYSJ	heat shock protein 18 [Oryza sativa Japonica Group]	ATHSP17.4, HSP17.4 | heat shock protein 17.4 | chr3:16984263-16984733 REVERSE LENGTH=156	17.9 kDa class I heat shock protein OS=Oryza sativa subsp. japonica GN=HSP17.9A PE=2 SV=1					P:response to stress	heat shock protein
hv_01517	3.16896	2.98646	-0.105852	-1.341	-1.09608	3.79293e-07	35_2	not assigned.unknown	weakly similar to ( 114) loc_os09g37260 12009.m06673 protein hypothetical protein no original description	Putative uncharacterized protein P0705E11.10 n=2 Tax=Oryza sativa RepID=Q7XXM9_ORYSJ	hypothetical protein [Oryza sativa Japonica Group]								hypothetical protein OsJ_17736 [Oryza sativa Japonica Group]
hv_01527	-1.31839	-1.91186	-0.0215031	0.639188	0.402624	2.16238e-05	11_9_3_1	lipid metabolism.lipid degradation.lysophospholipases.phospholipase D	weakly similar to ( 135) loc_os09g37100 12009.m06658 protein phospholipase D delta, putative, expressed no original description	Phospholipase D n=4 Tax=Oryza sativa RepID=Q0IZX5_ORYSJ	putative phospholipase D beta 1 [Oryza sativa Japonica Group]							P:metabolic process; F:catalytic activity	phospholipase d beta 1
hv_01530	-0.105628	-0.0193539	0.138484	1.25136	3.76113	1.57424e-06	34_19_2	transport.Major Intrinsic Proteins.TIP	moderately similar to ( 335) AT1G73190 | Symbols: ALPHA-TIP, TIP3;1 | TIP3;1; water channel | chr1:27522155-27523171 FORWARDmoderately similar to ( 437) TIP31_ORYSA Probable aquaporin TIP3.1 (Tonoplast intrinsic protein 3.1) (OsTIP3.1) - Oryza sativa (Rice)moderately similar to ( 437) loc_os10g35050 12010.m06328 protein aquaporin TIP3.1, putative, expressed no original description	Tonoplast intrinsic protein n=1 Tax=Hordeum vulgare subsp. vulgare RepID=D2KZ45_HORVD	tonoplast intrinsic protein [Oryza sativa Japonica Group]	ALPHA-TIP, TIP3;1 | Aquaporin-like superfamily protein | chr1:27522155-27523171 FORWARD LENGTH=268	Probable aquaporin TIP3-1 OS=Oryza sativa subsp. japonica GN=TIP3-1 PE=2 SV=1					C:plant-type vacuole membrane; C:central vacuole; P:transmembrane transport; C:integral to membrane; C:protein storage vacuole; F:water channel activity; P:autophagy	tonoplast intrinsic protein
hv_01535	-1.24856	-2.30641	0.0127897	0.919179	1.73952	6.56793e-10	34_2	transport.sugars	moderately similar to ( 225) AT1G30220 | Symbols: ATINT2, INT2 | INT2 (INOSITOL TRANSPORTER 2); carbohydrate transmembrane transporter/ sugar:hydrogen symporter | chr1:10632957-10635439 REVERSEmoderately similar to ( 245) loc_os07g05640 12007.m05028 protein proton myo-inositol cotransporter, putative, expressed no original description	Putative proton myo-inositol transporter n=2 Tax=Oryza sativa RepID=Q7XIZ0_ORYSJ	putative proton myo-inositol transporter [Oryza sativa Japonica Group]	ATINT2, INT2 | inositol transporter 2 | chr1:10632957-10635439 REVERSE LENGTH=580	Probable inositol transporter 2 OS=Arabidopsis thaliana GN=INT2 PE=2 SV=1					P:myo-inositol transport; F:oxidoreductase activity; C:plasma membrane; P:transmembrane transport; F:sugar:hydrogen symporter activity; C:integral to membrane; P:signaling; F:myo-inositol:hydrogen symporter activity	proton myo-inositol transporter
hv_01540	4.27438	1.05108	-0.365465	-0.216243	-0.0691969	0.000364203	35_1_19	not assigned.no ontology.C2 domain-containing protein	weakly similar to ( 130) AT1G73580 | Symbols: | C2 domain-containing protein | chr1:27654841-27655518 FORWARDweakly similar to ( 182) loc_os07g01770 12007.m04656 protein GTPase activating protein, putative, expressed no original description	Putative uncharacterized protein Sb02g000790 n=1 Tax=Sorghum bicolor RepID=C5X777_SORBI	zinc finger and C2 domain protein-like [Oryza sativa Japonica Group]	| Calcium-dependent lipid-binding (CaLB domain) family protein | chr1:27654841-27655518 FORWARD LENGTH=168	Probable ADP-ribosylation factor GTPase-activating protein AGD11 OS=Arabidopsis thaliana GN=AGD11 PE=2 SV=1						arf gtpase
hv_01541	5.58606	0.322727	-0.0642009	0.121924	0.0106419	2.49405e-06	35_1_19	not assigned.no ontology.C2 domain-containing protein	weakly similar to ( 132) AT1G48590 | Symbols: | C2 domain-containing protein | chr1:17962979-17964274 FORWARDweakly similar to ( 200) loc_os07g01780 12007.m28916 protein GTPase activating protein, putative, expressed no original description	Os07g0108500 protein n=1 Tax=Oryza sativa Japonica Group RepID=Q7XIU9_ORYSJ	zinc finger and C2 domain protein-like [Oryza sativa Japonica Group]	| Calcium-dependent lipid-binding (CaLB domain) family protein | chr1:17962886-17964274 FORWARD LENGTH=200	Probable ADP-ribosylation factor GTPase-activating protein AGD11 OS=Arabidopsis thaliana GN=AGD11 PE=2 SV=1						arf gtpase
hv_01542	0.870266	-0.352925	-0.118665	-0.551856	1.87699	0.00221392	27_3_24	RNA.regulation of transcription.MADS box transcription factor family	moderately similar to ( 219) AT1G69120 | Symbols: AP1, AGL7 | AP1 (APETALA1); DNA binding / protein binding / protein heterodimerization/ transcription activator/ transcription factor | chr1:25982576-25986102 REVERSEmoderately similar to ( 314) MAD15_ORYSA MADS-box transcription factor 15 (OsMADS15) (Protein APETALA1-like A) (FDRMADS3) (RMADS215) - Oryza sativa (Rice)moderately similar to ( 320) …	MADS-box protein 8 n=6 Tax=Pooideae RepID=Q9LEI0_HORVU	MADS box-like protein [Oryza sativa Japonica Group]	AP1, AGL7 | K-box region and MADS-box transcription factor family protein | chr1:25982576-25986102 REVERSE LENGTH=256	MADS-box transcription factor 15 OS=Oryza sativa subsp. japonica GN=MADS15 PE=1 SV=2					F:DNA binding; P:transcription	mads-box protein 8
hv_01543	0.485993	-0.641514	-0.296424	-0.387928	1.37265	0.00288581	27_3_24	RNA.regulation of transcription.MADS box transcription factor family	weakly similar to ( 111) MAD15_ORYSA MADS-box transcription factor 15 (OsMADS15) (Protein APETALA1-like A) (FDRMADS3) (RMADS215) - Oryza sativa (Rice)weakly similar to ( 117) loc_os07g01820 12007.m66706 protein MADS-box transcription factor 15, putative, expressed no original description	MADS-box protein 8 n=6 Tax=Pooideae RepID=Q9LEI0_HORVU	MADS box-like protein [Oryza sativa Japonica Group]		MADS-box transcription factor 15 OS=Oryza sativa subsp. japonica GN=MADS15 PE=1 SV=2					P:regulation of transcription, DNA-dependent; P:transcription; F:sequence-specific DNA binding; P:regulation of transcription; F:DNA binding; F:transcription factor activity; C:nucleus	fruitful-like mads-box transcription factor
hv_01544	0.438238	0.29581	0.0235783	-0.198219	-1.22358	3.57481e-06	35_2	not assigned.unknown	weakly similar to ( 181) AT1G74160 | Symbols: | unknown protein | chr1:27887164-27891151 FORWARDhighly similar to ( 627) loc_os07g01860 12007.m04664 protein expressed protein no original description	Os07g0109400 protein n=2 Tax=Oryza sativa RepID=Q7XIU5_ORYSJ	unknown protein [Oryza sativa Japonica Group]	| unknown protein; BEST Arabidopsis thaliana protein match is: unknown protein (TAIR:AT1G18620.1); Has 3407 Blast hits to 2217 proteins in 314 species: Archae - 0; Bacteria - 264; Metazoa - 1296; Fungi - 318; Plants - 346; Viruses - 34; Other Eukaryotes - 1149 (source: NCBI BLink). | chr1:27887164-27891151 FORWARD LENGTH=1025							Os07g0109400 [Oryza sativa Japonica Group]
hv_01549	0.988018	0.781584	-0.0216424	-0.377045	-1.21394	9.86614e-07	29_2_1_2_2_513	protein.synthesis.ribosomal protein.eukaryotic.60S subunit.L13A	moderately similar to ( 307) AT5G48760 | Symbols: | 60S ribosomal protein L13A (RPL13aD) | chr5:19771315-19772686 REVERSEmoderately similar to ( 297) RL13A_LUPLU 60S ribosomal protein L13a - Lupinus luteus (European yellow lupin)moderately similar to ( 337) loc_os07g01870 12007.m079593 protein 60S ribosomal protein L13a-2, putative, expressed no original description	Os07g0109500 protein n=3 Tax=Oryza sativa RepID=Q7F225_ORYSJ	putative 60S ribosomal protein [Oryza sativa Japonica Group]	| Ribosomal protein L13 family protein | chr5:19771315-19772686 REVERSE LENGTH=206	60S ribosomal protein L13a-4 OS=Arabidopsis thaliana GN=RPL13AD PE=2 SV=1				EC:3.6.5.3	F:structural constituent of ribosome; C:large ribosomal subunit; P:translation	ribosomal protein l13a
hv_01554	1.68119	0.931839	-0.192173	-0.111259	-0.199271	0.000487576	16_8_2	secondary metabolism.flavonoids.chalcones	weakly similar to ( 106) AT5G13930 | Symbols: CHS, TT4, ATCHS | TT4 (TRANSPARENT TESTA 4); naringenin-chalcone synthase | chr5:4488762-4490035 FORWARDweakly similar to ( 112) CHSY_VIGUN Chalcone synthase (EC 2.3.1.74) (Naringenin-chalcone synthase) - Vigna unguiculata (Cowpea)weakly similar to ( 132) loc_os07g17010 12007.m06142 protein chalcone synthase 8, putative, expressed no original descript…	Curcuminoid synthase n=2 Tax=Oryza sativa Japonica Group RepID=CUS_ORYSJ	putative chalcone synthase [Oryza sativa Japonica Group]	CHS, TT4, ATCHS | Chalcone and stilbene synthase family protein | chr5:4488762-4490035 FORWARD LENGTH=395	Chalcone synthase OS=Vigna unguiculata GN=CHS PE=2 SV=1				EC:2.3.1.0	P:metabolic process; F:transferase activity, transferring acyl groups other than amino-acyl groups	Os07g0271500 [Oryza sativa Japonica Group]
hv_01559	1.54046	0.112236	0.0353448	-0.256143	-0.610979	1.22902e-07	29_5_11_4_3_2	protein.degradation.ubiquitin.E3.SCF.FBOX	very weakly similar to (89.4) loc_os07g35130 12007.m07769 protein F-box protein interaction domain containing protein, expressed no original description	Putative uncharacterized protein Sb06g031090 n=1 Tax=Sorghum bicolor RepID=C5Y9G4_SORBI	unknown protein [Oryza sativa Japonica Group]								f-box domain containing protein
hv_01571	2.677	0.269372	-0.206456	-0.421896	-0.333484	1.59324e-05	35_1	not assigned.no ontology	weakly similar to ( 103) loc_os07g48720 12007.m09083 protein RINT-1 / TIP-1 family protein, expressed no original description	Os07g0686700 protein n=1 Tax=Oryza sativa Japonica Group RepID=Q7XIQ9_ORYSJ	unknown protein [Oryza sativa Japonica Group]						EC:3.4.21.0	F:DNA helicase activity; F:damaged DNA binding; P:auxin biosynthetic process; P:DNA repair; P:DNA replication; C:plastid; F:ATP-dependent peptidase activity; P:proteolysis; F:ATP binding; F:serine-type endopeptidase activity	hypothetical protein OsI_27391 [Oryza sativa Indica Group]
hv_01575	-1.94049	-2.32367	0.00427596	0.947114	0.29961	7.16988e-08	35_2	not assigned.unknown	moderately similar to ( 225) loc_os07g34020 12007.m07660 protein expressed protein no original description	Os07g0524000 protein n=2 Tax=Oryza sativa Japonica Group RepID=Q7XIP9_ORYSJ	unknown protein [Oryza sativa Japonica Group]								hypothetical protein OsI_26258 [Oryza sativa Indica Group]
hv_01581	0.373944	2.09315	-0.557956	-1.0628	-0.0104973	0.000134514	35_2	not assigned.unknown	weakly similar to ( 178) AT1G50900 | Symbols: | FUNCTIONS IN: molecular_function unknown; INVOLVED IN: biological_process unknown; LOCATED IN: chloroplast, chloroplast stroma; EXPRESSED IN: 22 plant structures; EXPRESSED DURING: 13 growth stages; CONTAINS InterPro DOMAIN/s: Ankyrin (InterPro:IPR002110); Has 30 Blast hits to 30 proteins in 12 species: Archae - 0; Bacteria - 0; Metazoa - 0; Fungi -…	Putative uncharacterized protein Sb02g034910 n=2 Tax=Andropogoneae RepID=C5XA34_SORBI	unknown protein [Oryza sativa Japonica Group]	GDC1 | Ankyrin repeat family protein | chr1:18866272-18867014 FORWARD LENGTH=175						C:plastid	hypothetical protein SORBIDRAFT_02g034910 [Sorghum bicolor]
hv_01587	-1.34418	0.170365	0.166857	-0.315454	0.509773	0.00339439	31_3_1	cell.cycle.peptidylprolyl isomerase	weakly similar to ( 164) AT3G15520 | Symbols: | peptidyl-prolyl cis-trans isomerase TLP38, chloroplast / thylakoid lumen PPIase of 38 kDa / cyclophilin / rotamase | chr3:5249739-5252432 REVERSEweakly similar to ( 193) loc_os07g37830 12007.m08032 protein peptidyl-prolyl cis-trans isomerase CYP37, chloroplast precursor, putative, expressed no original description	Putative peptidyl-prolycis-trans isomerase protein n=1 Tax=Oryza sativa Japonica Group RepID=Q7XIK0_ORYSJ	putative peptidyl-prolycis-trans isomerase protein [Oryza sativa Japonica Group]	| Cyclophilin-like peptidyl-prolyl cis-trans isomerase family protein | chr3:5249739-5252432 REVERSE LENGTH=466	Peptidyl-prolyl cis-trans isomerase CYP37, chloroplastic OS=Arabidopsis thaliana GN=CYP37 PE=1 SV=3				EC:5.2.1.8	F:peptidyl-prolyl cis-trans isomerase activity; P:protein folding	peptidyl-prolycis-trans isomerase protein
hv_01599	-0.0054787	0.379776	0.128504	-0.377201	-1.44154	0.000308452	35_2	not assigned.unknown	weakly similar to ( 131) AT4G20150 | Symbols: | unknown protein | chr4:10888529-10889500 REVERSEweakly similar to ( 146) loc_os07g31490 12007.m079689 protein expressed protein no original description	Os07g0498300 protein n=2 Tax=Oryza sativa RepID=Q7XIF7_ORYSJ	unknown protein [Oryza sativa Japonica Group]	| unknown protein; FUNCTIONS IN: molecular_function unknown; INVOLVED IN: biological_process unknown; LOCATED IN: mitochondrion, plasma membrane, mitochondrial respiratory chain complex I, respiratory chain complex I; EXPRESSED IN: 24 plant structures; EXPRESSED DURING: 15 growth stages; Has 30201 Blast hits to 17322 proteins in 780 species: Archae - 12; Bacteria - 1396; Metazoa - 17338; Fungi - …						C:mitochondrion; C:plasma membrane; C:respiratory chain complex I	Os07g0498300 [Oryza sativa Japonica Group]
hv_01600	-1.29418	0.849306	1.03104	-0.137233	-2.17835	7.68129e-06	26_7	misc.oxidases - copper, flavone etc	weakly similar to ( 171) AT5G66920 | Symbols: sks17 | sks17 (SKU5 Similar 17); copper ion binding / oxidoreductase | chr5:26722963-26725370 FORWARDweakly similar to ( 135) ASO_BRANA L-ascorbate oxidase homolog precursor (EC 1.10.3.3) (Ascorbase) - Brassica napus (Rape)moderately similar to ( 230) loc_os07g02810 12007.m04753 protein L-ascorbate oxidase homolog precursor, putative, expressed no ori…	Os07g0119400 protein n=2 Tax=Oryza sativa RepID=Q7XIF0_ORYSJ	putative pollen-specific protein NTP303 precursor [Oryza sativa Japonica Group]	sks17 | SKU5 similar 17 | chr5:26722963-26725370 FORWARD LENGTH=546	L-ascorbate oxidase homolog OS=Brassica napus GN=Bp10 PE=2 SV=1				EC:1.10.3.3	F:copper ion binding; C:cytoplasmic membrane-bounded vesicle; F:L-ascorbate oxidase activity; P:oxidation reduction	multicopper oxidase
hv_01601	-1.70374	0.387827	0.586041	-0.365236	-2.02176	0.000293714	26_7	misc.oxidases - copper, flavone etc	moderately similar to ( 288) AT5G66920 | Symbols: sks17 | sks17 (SKU5 Similar 17); copper ion binding / oxidoreductase | chr5:26722963-26725370 FORWARDmoderately similar to ( 225) NTP3_TOBAC Pollen-specific protein NTP303 precursor - Nicotiana tabacum (Common tobacco)moderately similar to ( 351) loc_os07g02810 12007.m04753 protein L-ascorbate oxidase homolog precursor, putative, expressed no orig…	Os07g0119400 protein n=2 Tax=Oryza sativa RepID=Q7XIF0_ORYSJ	putative pollen-specific protein NTP303 precursor [Oryza sativa Japonica Group]	sks17 | SKU5 similar 17 | chr5:26722963-26725370 FORWARD LENGTH=546	L-ascorbate oxidase homolog OS=Nicotiana tabacum PE=2 SV=1				EC:1.10.3.3	F:copper ion binding; C:cytoplasmic membrane-bounded vesicle; C:plant-type cell wall; F:L-ascorbate oxidase activity; P:oxidation reduction	multicopper oxidase
hv_01614	1.87865	-0.173556	-0.179776	-0.417458	-0.269907	0.000608563	35_2	not assigned.unknown	moderately similar to ( 281) AT3G11964 | Symbols: | RNA binding | chr3:3793957-3806626 REVERSE no original description	Putative uncharacterized protein n=1 Tax=Oryza sativa Japonica Group RepID=B9FW29_ORYSJ	putative pre-rRNA processing protein RRP5 [Oryza sativa Japonica Group]	| RNA binding;RNA binding | chr3:3793957-3806626 REVERSE LENGTH=1896	Protein RRP5 homolog OS=Homo sapiens GN=PDCD11 PE=1 SV=3					F:RNA binding; P:mRNA processing; C:nucleus	pre-rrna processing protein rrp5
hv_01615	2.02121	0.520166	-0.0421348	-0.357029	-0.539891	3.05433e-07	35_2	not assigned.unknown	highly similar to ( 652) AT3G11964 | Symbols: | RNA binding | chr3:3793957-3806626 REVERSEhighly similar to ( 920) loc_os07g10350 12007.m05490 protein RRP5 protein, putative, expressed no original description	Putative pre-rRNA processing protein RRP5 n=2 Tax=Oryza sativa RepID=Q7XB75_ORYSJ	putative pre-rRNA processing protein RRP5 [Oryza sativa Japonica Group]	| RNA binding;RNA binding | chr3:3793957-3806626 REVERSE LENGTH=1896	rRNA biogenesis protein rrp5 OS=Schizosaccharomyces pombe GN=rrp5 PE=1 SV=1					F:RNA binding; P:mRNA processing; C:nucleus	pre-rrna processing protein rrp5
hv_01620	-1.7285	-1.55388	0.481984	-0.020395	0.317413	4.81401e-06	35_2	not assigned.unknown	very weakly similar to (84.3) loc_os07g10420 12007.m29095 protein expressed protein no original description	Putative uncharacterized protein Sb02g006070 n=1 Tax=Sorghum bicolor RepID=C5XCP1_SORBI	unknown protein [Oryza sativa Japonica Group]								hypothetical protein SORBIDRAFT_02g006070 [Sorghum bicolor]
hv_01621	-1.91222	-1.31136	0.282776	0.0312808	0.323433	8.23995e-07	35_2	not assigned.unknown	weakly similar to ( 172) loc_os07g10420 12007.m29095 protein expressed protein no original description	Putative uncharacterized protein Sb02g006070 n=1 Tax=Sorghum bicolor RepID=C5XCP1_SORBI	unknown protein [Oryza sativa Japonica Group]								hypothetical protein SORBIDRAFT_02g006070 [Sorghum bicolor]
hv_01628	-1.26427	-0.990015	-0.0230575	0.10444	0.375497	1.17152e-05	27_3_11	RNA.regulation of transcription.C2H2 zinc finger family	weakly similar to ( 137) AT3G13810 | Symbols: AtIDD11 | AtIDD11 (Arabidopsis thaliana Indeterminate(ID)-Domain 11); nucleic acid binding / transcription factor/ zinc ion binding | chr3:4544941-4547300 FORWARDmoderately similar to ( 270) loc_os07g39310 12007.m08173 protein zinc finger, C2H2 type family protein, expressed no original description	Putative uncharacterized protein n=1 Tax=Oryza sativa Japonica Group RepID=Q7XI88_ORYSJ	zinc finger protein-like protein [Oryza sativa Japonica Group]	IDD11 | indeterminate(ID)-domain 11 | chr3:4544998-4547300 FORWARD LENGTH=500	Zinc finger protein NUTCRACKER OS=Arabidopsis thaliana GN=NUC PE=2 SV=1					C:intracellular; P:regulation of transcription; F:transcription factor activity; F:zinc ion binding	zinc finger protein
hv_01630	-0.393017	-0.844298	0.147205	0.914061	0.794376	0.00234742	29_5_11_4_2	protein.degradation.ubiquitin.E3.RING	weakly similar to ( 172) AT2G17730 | Symbols: | zinc finger (C3HC4-type RING finger) family protein | chr2:7704142-7705312 FORWARDmoderately similar to ( 298) loc_os07g29600 12007.m28976 protein RING-H2 finger protein ATL2B, putative, expressed no original description	RING-H2 finger protein ATL2B n=2 Tax=Zea mays RepID=B6TU69_MAIZE	putative NEP1-interacting protein 2 [Oryza sativa Japonica Group]	NIP2 | NEP-interacting protein 2 | chr2:7704142-7705312 FORWARD LENGTH=241	NEP1-interacting protein 2 OS=Arabidopsis thaliana GN=NIP2 PE=1 SV=1					C:cytoplasmic membrane-bounded vesicle; F:zinc ion binding; F:protein binding	ring-h2 finger protein atl2b
hv_01647	1.22802	0.0668116	-0.630962	-0.708989	-0.0302083	0.000419497	35_2	not assigned.unknown	no original description	Putative uncharacterized protein n=2 Tax=Oryza sativa RepID=B9FU94_ORYSJ	homeobox transcription factor Hox7-like protein [Oryza sativa Japonica Group]							F:DNA binding	homeobox transcription factor hox7-like protein
hv_01648	1.35768	-0.0417911	0.267101	-0.631379	-0.411915	0.00102754	27_3_67	RNA.regulation of transcription.putative transcription regulator	moderately similar to ( 201) AT4G12750 | Symbols: | sequence-specific DNA binding / transcription factor | chr4:7498009-7503643 REVERSE no original description	Homeobox transcription factor Hox7-like protein n=1 Tax=Oryza sativa Japonica Group RepID=Q7X5W7_ORYSJ	homeobox transcription factor Hox7-like protein [Oryza sativa Japonica Group]	| Homeodomain-like transcriptional regulator | chr4:7498009-7503920 REVERSE LENGTH=1131						F:DNA binding; P:regulation of transcription	homeobox transcription factor hox7-like protein
hv_01649	-0.0267715	0.389986	0.452916	-0.62737	-1.22048	1.16738e-06	29_4	protein.postranslational modification	weakly similar to ( 166) AT3G50530 | Symbols: CRK | CRK (CDPK-related kinase); ATP binding / calcium ion binding / calcium-dependent protein serine/threonine phosphatase/ kinase/ protein kinase/ protein serine/threonine kinase | chr3:18753833-18756487 FORWARDweakly similar to ( 166) CRK_DAUCA CDPK-related protein kinase (EC 2.7.11.1) (PK421) - Daucus carota (Carrot)weakly similar to ( 178) loc_os…	Os07g0619800 protein n=2 Tax=Oryza sativa RepID=Q0D4L2_ORYSJ	putative CDPK-related protein kinase [Oryza sativa Japonica Group]	CRK | CDPK-related kinase | chr3:18753833-18756487 FORWARD LENGTH=632	CDPK-related protein kinase OS=Daucus carota GN=CRK PE=2 SV=1				EC:2.7.11.17	P:auxin biosynthetic process; F:calmodulin-dependent protein kinase activity; P:protein amino acid phosphorylation; F:protein binding; F:calcium ion binding; F:ATP binding	cdpk-related protein kinase
hv_01650	0.032489	0.487742	0.846188	-0.521632	-1.51213	1.55511e-05	29_4	protein.postranslational modification	moderately similar to ( 367) AT3G19100 | Symbols: | calcium-dependent protein kinase, putative / CDPK, putative | chr3:6605681-6608980 FORWARDmoderately similar to ( 365) CRK_DAUCA CDPK-related protein kinase (EC 2.7.11.1) (PK421) - Daucus carota (Carrot)moderately similar to ( 404) loc_os07g42770 12007.m08507 protein CDPK-related protein kinase, putative, expressed no original description	Os07g0619800 protein n=2 Tax=Oryza sativa RepID=Q0D4L2_ORYSJ	putative CDPK-related protein kinase [Oryza sativa Japonica Group]	| Protein kinase superfamily protein | chr3:6605681-6608980 FORWARD LENGTH=599	CDPK-related protein kinase OS=Daucus carota GN=CRK PE=2 SV=1				EC:2.7.11.0	P:auxin biosynthetic process; P:protein amino acid phosphorylation; F:protein binding; F:ATP binding; F:protein serine/threonine kinase activity	cdpk-related protein kinase
hv_01673	1.49994	0.0719145	-0.11961	-0.0744327	-0.61382	0.00142143	35_1_5	not assigned.no ontology.pentatricopeptide (PPR) repeat-containing protein	weakly similar to ( 190) AT4G02750 | Symbols: | pentatricopeptide (PPR) repeat-containing protein | chr4:1221116-1223461 REVERSEmoderately similar to ( 315) loc_os07g13540 12007.m29112 protein tetratricopeptide-like helical, putative, expressed no original description	Os07g0239600 protein n=1 Tax=Oryza sativa Japonica Group RepID=Q7XHP5_ORYSJ	putative pentatricopeptide (PPR) repeat-containing protein [Oryza sativa Japonica Group]	| Tetratricopeptide repeat (TPR)-like superfamily protein | chr4:1221116-1223461 REVERSE LENGTH=781	Pentatricopeptide repeat-containing protein At4g02750 OS=Arabidopsis thaliana GN=PCMP-H24 PE=2 SV=1					C:mitochondrion	pentatricopeptide repeat-containing protein
hv_01676	-1.9549	-1.09334	0.0287223	0.423411	0.695989	0.000261132	26_28	misc.GDSL-motif lipase	moderately similar to ( 377) AT3G26430 | Symbols: | GDSL-motif lipase/hydrolase family protein | chr3:9674419-9675889 FORWARDmoderately similar to ( 348) EST_HEVBR Esterase precursor (EC 3.1.1.-) (Early nodule-specific protein homolog) (Latex allergen Hev b 13) - Hevea brasiliensis (Para rubber tree)highly similar to ( 531) loc_os07g39740 12007.m08216 protein esterase precursor, putative, express…	Os07g0586100 protein n=2 Tax=Oryza sativa RepID=Q7XHN5_ORYSJ	putative early nodulin 8 precursor [Oryza sativa Japonica Group]	| GDSL-like Lipase/Acylhydrolase superfamily protein | chr3:9674419-9675889 FORWARD LENGTH=380	GDSL esterase/lipase At3g26430 OS=Arabidopsis thaliana GN=At3g26430 PE=2 SV=1					C:cytoplasmic membrane-bounded vesicle; C:mitochondrion	alpha-l-fucosidase 2 precursor
hv_01682	-0.3921	-0.922859	0.0444393	1.3519	0.565635	4.07627e-07	22_1_6	polyamine metabolism.synthesis.spermidine synthase	very weakly similar to (93.6) AT5G53120 | Symbols: SPDS3, SPMS | SPDS3 (SPERMIDINE SYNTHASE 3); spermidine synthase/ spermine synthase | chr5:21535429-21537653 FORWARDweakly similar to ( 143) loc_os06g33710 12006.m091716 protein spermidine synthase 1, putative, expressed no original description	Aminopropyl transferase n=2 Tax=Oryza sativa RepID=Q7XAP2_ORYSJ	aminopropyl transferase [Oryza sativa Japonica Group]	SPDS1 | spermidine synthase 1 | chr1:8420278-8422724 FORWARD LENGTH=378	Spermidine synthase OS=Coffea arabica PE=2 SV=1				EC:2.5.1.16	F:spermidine synthase activity	spermidine synthase 1
hv_01687	2.89165	1.24169	0.034476	-0.413029	-0.952821	3.42156e-06	28_1	DNA.synthesis/chromatin structure	weakly similar to ( 130) AT3G57060 | Symbols: | binding | chr3:21115078-21121051 REVERSEweakly similar to ( 187) loc_os07g46540 12007.m08871 protein condensin complex subunit 1, putative, expressed no original description	Condensin complex subunit 1 n=2 Tax=Oryza sativa Japonica Group RepID=Q7XAM6_ORYSJ	putative condensin subunit 1 [Oryza sativa Japonica Group]	| binding | chr3:21115078-21121051 REVERSE LENGTH=1415						P:cell cycle; P:organelle organization	binding protein
hv_01690	0.997131	0.368087	-0.0391553	-0.288031	-0.709749	2.61448e-06	35_2	not assigned.unknown	weakly similar to ( 184) AT3G15351 | Symbols: | unknown protein | chr3:5177026-5177531 FORWARDmoderately similar to ( 251) loc_os07g30220 12007.m07293 protein expressed protein no original description	Putative uncharacterized protein Sb02g033460 n=2 Tax=Sorghum bicolor RepID=C5X8L7_SORBI	unknown protein [Oryza sativa Japonica Group]	| unknown protein; Has 50 Blast hits to 50 proteins in 16 species: Archae - 0; Bacteria - 0; Metazoa - 7; Fungi - 0; Plants - 43; Viruses - 0; Other Eukaryotes - 0 (source: NCBI BLink). | chr3:5176726-5177531 FORWARD LENGTH=165							hypothetical protein SORBIDRAFT_02g033460 [Sorghum bicolor]
hv_01693	1.0494	0.494886	0.0372935	-0.742112	-1.50784	0.00372759	29_4_1_57	protein.postranslational modification.kinase.receptor like cytoplasmatic kinase VII	moderately similar to ( 255) AT5G07280 | Symbols: EMS1, EXS | EMS1 (EXCESS MICROSPOROCYTES1); kinase/ transmembrane receptor protein kinase | chr5:2285088-2288666 FORWARDweakly similar to ( 186) PSKR_DAUCA Phytosulfokine receptor precursor (EC 2.7.11.1) (Phytosulfokine LRR receptor kinase) - Daucus carota (Carrot)moderately similar to ( 390) loc_os01g68870 12001.m43349 protein leucine-rich repeat…	Os01g0917500 protein n=1 Tax=Oryza sativa Japonica Group RepID=Q8RZV7_ORYSJ	putative leucin-rich repeat protein kinase [Oryza sativa Japonica Group]	EMS1, EXS | Leucine-rich repeat transmembrane protein kinase | chr5:2285088-2288666 FORWARD LENGTH=1192	Leucine-rich repeat receptor protein kinase EXS OS=Arabidopsis thaliana GN=EXS PE=1 SV=1				EC:2.7.11.0; EC:2.7.10.0	P:megasporogenesis; P:auxin biosynthetic process; F:protein serine/threonine kinase activity; P:tapetal layer development; C:integral to membrane; C:plastid; P:microsporogenesis; C:cytoplasmic membrane-bounded vesicle; F:protein tyrosine kinase activity; F:ATP binding; F:protein binding; P:protein amino acid phosphorylation	hypothetical protein OsI_04936 [Oryza sativa Indica Group]
hv_01698	-0.53573	-0.0657558	0.501585	0.177232	-1.21519	0.000105449	31_1	cell.organisation	moderately similar to ( 241) AT5G12250 | Symbols: TUB6 | TUB6 (BETA-6 TUBULIN); structural constituent of cytoskeleton | chr5:3961317-3962971 REVERSEmoderately similar to ( 249) TBB_CHLRE Tubulin beta-1/beta-2 chain - Chlamydomonas reinhardtiimoderately similar to ( 241) loc_os06g46000 12006.m31916 protein tubulin beta-3 chain, putative, expressed no original description	Beta tubulin (Fragment) n=2 Tax=Kinetoplastida RepID=Q1PCK6_9EUGL	beta-tubulin [Oryza sativa Japonica Group]	TUB6 | beta-6 tubulin | chr5:3961317-3962971 REVERSE LENGTH=449	Tubulin beta chain OS=Trypanosoma cruzi PE=3 SV=2					C:protein complex; P:microtubule-based process; F:nucleotide binding	beta tubulin
hv_01699	-2.12043	1.68877	1.88978	-0.103086	-1.58223	2.0122e-07	31_1	cell.organisation	highly similar to ( 794) AT5G44340 | Symbols: TUB4 | TUB4; structural constituent of cytoskeleton | chr5:17859442-17860994 REVERSEhighly similar to ( 818) TBB8_ORYSA Tubulin beta-8 chain (Beta-8 tubulin) - Oryza sativa (Rice)highly similar to ( 818) loc_os03g45920 12003.m09615 protein tubulin beta-8 chain, putative, expressed no original description	Putative uncharacterized protein n=2 Tax=Oryza sativa RepID=B9FIN1_ORYSJ	beta-tubulin [Oryza sativa Japonica Group]	TUB4 | tubulin beta chain 4 | chr5:17859442-17860994 REVERSE LENGTH=444	Tubulin beta-8 chain OS=Oryza sativa subsp. japonica GN=TUBB8 PE=2 SV=1				EC:3.6.5.1; EC:3.6.5.2; EC:3.6.5.3; EC:3.6.5.4	P:microtubule-based movement; F:GTP binding; P:protein polymerization; F:structural molecule activity; F:GTPase activity; C:microtubule	beta tubulin 7
hv_01727	-5.51622	-5.24539	-0.00504271	0.711819	1.63606	6.56081e-09	27_3_35	RNA.regulation of transcription.bZIP transcription factor family	very weakly similar to (99.4) AT5G28770 | Symbols: BZO2H3 | BZO2H3; DNA binding / protein heterodimerization/ transcription factor | chr5:10796907-10798147 REVERSEweakly similar to ( 110) OP2_MAIZE Regulatory protein opaque-2 - Zea mays (Maize)weakly similar to ( 173) loc_os07g08420 12007.m05298 protein regulatory protein opaque-2, putative, expressed no original description	BZIP transcription factor 2 n=1 Tax=Hordeum vulgare RepID=Q9SMF1_HORVU	RISBZ1 ,transcriptional activator [Oryza sativa Japonica Group]	BZO2H3, AtbZIP63 | bZIP transcription factor family protein | chr5:10796648-10798147 REVERSE LENGTH=307	Regulatory protein opaque-2 OS=Zea mays GN=O2 PE=1 SV=1					F:sequence-specific DNA binding; F:protein dimerization activity; F:transcription factor activity; C:nucleus; P:regulation of transcription, DNA-dependent	storage protein activator
hv_01734	-0.267687	1.12045	-0.918829	-0.0167956	1.62977	6.68736e-05	1_1_2_1	PS.lightreaction.photosystem I.LHC-I	weakly similar to ( 117) AT3G61470 | Symbols: LHCA2 | LHCA2; chlorophyll binding | chr3:22745736-22747032 FORWARDweakly similar to ( 116) CB12_PETHY Chlorophyll a-b binding protein, chloroplast precursor (LHCI type II CAB) - Petunia hybrida (Petunia)weakly similar to ( 125) loc_os07g38960 12007.m29236 protein chlorophyll a-b binding protein, chloroplast precursor, putative, expressed no original …	LHCI-680, photosystem I antenna protein n=2 Tax=Pooideae RepID=Q43485_HORVU	putative photosystem I antenna protein [Oryza sativa Japonica Group]	LHCA2 | photosystem I light harvesting complex gene 2 | chr3:22745736-22747032 FORWARD LENGTH=257	Chlorophyll a-b binding protein 7, chloroplastic OS=Solanum lycopersicum GN=CAB7 PE=3 SV=1					C:membrane; P:photosynthesis, light harvesting; C:chloroplast	lhci- photosystem i antenna protein
hv_01742	0.0254839	1.2006	0.68844	-0.939109	-1.51998	3.8378e-05	29_5_1	protein.degradation.subtilases	weakly similar to ( 158) AT5G67360 | Symbols: ARA12 | ARA12; serine-type endopeptidase | chr5:26872192-26874465 REVERSEmoderately similar to ( 263) loc_os07g39020 12007.m08146 protein subtilisin-like protease precursor, putative, expressed no original description	Putative uncharacterized protein Sb02g037440 n=1 Tax=Sorghum bicolor RepID=C5XCF0_SORBI	putative subtilisin-like serine protease [Oryza sativa Japonica Group]	ARA12 | Subtilase family protein | chr5:26872192-26874465 REVERSE LENGTH=757	Subtilisin-like protease OS=Arabidopsis thaliana GN=ARA12 PE=1 SV=1					F:peptidase activity	hypothetical protein SORBIDRAFT_02g037440 [Sorghum bicolor]
hv_01743	-0.0289278	1.45172	0.986343	-0.482924	-0.94739	2.1148e-05	29_5_1	protein.degradation.subtilases	moderately similar to ( 233) AT5G67360 | Symbols: ARA12 | ARA12; serine-type endopeptidase | chr5:26872192-26874465 REVERSEmoderately similar to ( 329) loc_os07g39020 12007.m08146 protein subtilisin-like protease precursor, putative, expressed no original description	Putative uncharacterized protein Sb02g037440 n=1 Tax=Sorghum bicolor RepID=C5XCF0_SORBI	putative subtilisin-like serine protease [Oryza sativa Japonica Group]	ARA12 | Subtilase family protein | chr5:26872192-26874465 REVERSE LENGTH=757	Subtilisin-like protease OS=Arabidopsis thaliana GN=ARA12 PE=1 SV=1				EC:3.4.21.0	C:plant-type cell wall; F:serine-type endopeptidase activity; P:mucilage metabolic process during seed coat development; P:mucilage extrusion from seed coat; C:apoplast	subtilisin-like protease
hv_01745	-0.152923	-1.26037	-0.285953	1.22182	1.50237	3.1573e-05	35_2	not assigned.unknown	weakly similar to ( 113) loc_os07g38470 12007.m08093 protein expressed protein no original description	Os07g0572400 protein n=3 Tax=Oryza sativa RepID=Q6ZL32_ORYSJ	unknown protein [Oryza sativa Japonica Group]							C:mitochondrion	Os07g0572400 [Oryza sativa Japonica Group]
hv_01746	-1.26748	-0.467543	0.0605958	0.329283	0.0151208	1.40789e-07	35_2	not assigned.unknown	moderately similar to ( 206) AT1G53770 | Symbols: | unknown protein | chr1:20071460-20073708 REVERSEmoderately similar to ( 257) loc_os07g38490 12007.m08095 protein GDP-fucose protein-O-fucosyltransferase 2, putative, expressed no original description	Putative uncharacterized protein Sb02g037060 n=1 Tax=Sorghum bicolor RepID=C5XCB3_SORBI	putative GDP-fucose protein-O-fucosyltransferase 2 [Oryza sativa Japonica Group]	| O-fucosyltransferase family protein | chr1:20071460-20073708 REVERSE LENGTH=601						F:transferase activity, transferring glycosyl groups	gdp-fucose protein-o-fucosyltransferase 2
hv_01749	-2.60828	0.0061175	0.573166	0.064484	-0.62543	0.000222504	35_2	not assigned.unknown	weakly similar to ( 114) loc_os07g38570 12007.m08103 protein expressed protein no original description	Putative uncharacterized protein OJ1699_E05.16 n=1 Tax=Oryza sativa Japonica Group RepID=Q6ZL21_ORYSJ	unknown protein [Oryza sativa Japonica Group]							C:plastid	Os07g0573200 [Oryza sativa Japonica Group]
hv_01750	0.121041	1.57169	-2.11704	-1.65632	0.366406	2.80491e-06	1_1_5	PS.lightreaction.other electron carrier (ox/red)	weakly similar to ( 171) AT5G45040 | Symbols: | cytochrome c6 (ATC6) | chr5:18175566-18176851 REVERSEmoderately similar to ( 211) loc_os07g38000 12007.m08049 protein cytochrome c6, putative, expressed no original description	Putative uncharacterized protein Sb02g036670 n=1 Tax=Sorghum bicolor RepID=C5XBN6_SORBI	cytochrome C6, chloroplast precursor-like protein [Oryza sativa Japonica Group]	| Cytochrome c | chr5:18175566-18176851 REVERSE LENGTH=175	Cytochrome c6, chloroplastic OS=Arabidopsis thaliana GN=petJ PE=1 SV=1					F:heme binding; F:electron carrier activity	cytochrome c6
hv_01752	1.32603	0.548083	-1.00326	-1.35665	-0.48605	0.000644947	35_2	not assigned.unknown	very weakly similar to (98.2) AT2G47820 | Symbols: | unknown protein | chr2:19588122-19590629 FORWARDweakly similar to ( 129) loc_os07g38080 12007.m079722 protein expressed protein no original description	Expressed protein n=3 Tax=Oryza sativa RepID=Q10LJ1_ORYSJ	unknown protein [Oryza sativa Japonica Group]	| unknown protein; FUNCTIONS IN: molecular_function unknown; INVOLVED IN: biological_process unknown; LOCATED IN: cellular_component unknown; EXPRESSED IN: 17 plant structures; EXPRESSED DURING: 13 growth stages; BEST Arabidopsis thaliana protein match is: unknown protein (TAIR:AT1G09040.1). | chr2:19588122-19590629 FORWARD LENGTH=805							hypothetical protein OsJ_24791 [Oryza sativa Japonica Group]
hv_01771	-1.20208	-0.305445	-0.767864	1.92047	4.05288	0.00130935	30_2_17	signalling.receptor kinases.DUF 26	weakly similar to ( 110) loc_os07g04820 12007.m04949 protein S-domain receptor-like protein kinase, putative, expressed no original description	Putative uncharacterized protein Sb01g045620 n=1 Tax=Sorghum bicolor RepID=C5WVW9_SORBI	S-receptor kinase PK3 precursor-like protein [Oryza sativa Japonica Group]							C:cytoplasmic membrane-bounded vesicle; C:plastid; C:mitochondrion	s-receptor kinase pk3 precursor-like protein
hv_01773	0.693986	-0.359788	0.435029	-0.512528	-2.08278	0.00379195	35_1_5	not assigned.no ontology.pentatricopeptide (PPR) repeat-containing protein	moderately similar to ( 273) AT1G03560 | Symbols: | pentatricopeptide (PPR) repeat-containing protein | chr1:890428-892410 REVERSEmoderately similar to ( 338) loc_os07g30930 12007.m07361 protein EMB2745, putative, expressed no original description	Os07g0491500 protein (Fragment) n=3 Tax=Oryza sativa RepID=C7J5C8_ORYSJ	putative fertility restorer homologue [Oryza sativa Japonica Group]	| Pentatricopeptide repeat (PPR-like) superfamily protein | chr1:890428-892410 REVERSE LENGTH=660	Pentatricopeptide repeat-containing protein At1g03560, mitochondrial OS=Arabidopsis thaliana GN=At1g03560 PE=2 SV=1					C:mitochondrion; F:binding	fertility restorer homologue
hv_01777	-0.118655	-0.0856188	0.114186	4.73135	4.92832	7.20103e-08	23_4_10	nucleotide metabolism.phosphotransfer and pyrophosphatases.nucleoside diphosphate kinase	weakly similar to ( 199) AT4G11010 | Symbols: NDPK3 | NDPK3 (NUCLEOSIDE DIPHOSPHATE KINASE 3); ATP binding / nucleoside diphosphate kinase | chr4:6732780-6734298 REVERSEmoderately similar to ( 203) NDK1_PEA Nucleoside diphosphate kinase 1 (EC 2.7.4.6) (Nucleoside diphosphate kinase I) (NDK I) (NDP kinase I) (NDPK I) - Pisum sativum (Garden pea)weakly similar to ( 195) loc_os07g30970 12007.m079686…	Nucleoside diphosphate kinase n=2 Tax=Tribolium castaneum RepID=D6WHK2_TRICA	NUCLEOSIDE DIPHOSPHATE KINASE I [Oryza sativa Japonica Group]	NDPK3 | nucleoside diphosphate kinase 3 | chr4:6732780-6734298 REVERSE LENGTH=238	Nucleoside diphosphate kinase (Fragment) OS=Drosophila yakuba GN=awd PE=2 SV=1				EC:2.7.4.6	F:nucleoside diphosphate kinase activity; P:auxin biosynthetic process; P:UTP biosynthetic process; F:ATP binding; P:GTP biosynthetic process; C:cytoplasm; P:CTP biosynthetic process	nucleoside diphosphate kinase
hv_01778	-1.63791	-1.73615	0.024238	0.191853	0.0576951	4.61917e-09	23_4_10	nucleotide metabolism.phosphotransfer and pyrophosphatases.nucleoside diphosphate kinase	moderately similar to ( 234) AT4G09320 | Symbols: NDPK1 | NDPK1; ATP binding / nucleoside diphosphate kinase | chr4:5923424-5924366 FORWARDmoderately similar to ( 282) NDK1_ORYSA Nucleoside diphosphate kinase 1 (EC 2.7.4.6) (Nucleoside diphosphate kinase I) (NDK I) (NDP kinase I) (NDPK I) - Oryza sativa (Rice)moderately similar to ( 282) loc_os07g30970 12007.m079686 protein nucleoside diphosphate…	Nucleoside diphosphate kinase 1 n=8 Tax=Poaceae RepID=NDK1_ORYSJ	NUCLEOSIDE DIPHOSPHATE KINASE I [Oryza sativa Japonica Group]	NDPK1 | Nucleoside diphosphate kinase family protein | chr4:5923424-5924366 FORWARD LENGTH=169	Nucleoside diphosphate kinase 1 OS=Oryza sativa subsp. japonica GN=NDKR PE=1 SV=1				EC:2.7.4.6	F:nucleoside diphosphate kinase activity; P:auxin biosynthetic process; F:metal ion binding; P:UTP biosynthetic process; F:ATP binding; P:GTP biosynthetic process; C:cytoplasm; P:CTP biosynthetic process	achain crystal structure of nucleoside diphosphate kinase from rice
hv_01796	-0.880378	-0.230961	-0.174116	0.793269	1.09177	0.00137877	34_14	transport.unspecified cations	weakly similar to ( 167) AT1G79360 | Symbols: ATOCT2 | ATOCT2 (ARABIDOPSIS THALIANA ORGANIC CATION/CARNITINE TRANSPORTER 2); carbohydrate transmembrane transporter/ sugar:hydrogen symporter | chr1:29854140-29855723 REVERSEmoderately similar to ( 302) loc_os07g37454 12007.m07995 protein organic cation transporter 3, putative, expressed no original description	Putative uncharacterized protein n=3 Tax=Oryza sativa RepID=A3BL54_ORYSJ	putative organic cation transporter [Oryza sativa Japonica Group]	ATOCT2, OCT2, 2-Oct | organic cation/carnitine transporter 2 | chr1:29854140-29855723 REVERSE LENGTH=527		34.2	weakly similar to ( 167) AT1G79360 | Symbols: ATOCT2 | ATOCT2 (ARABIDOPSIS THALIANA ORGANIC CATION/CARNITINE TRANSPORTER 2); carbohydrate transmembrane transporter/ sugar:hydrogen symporter | chr1:29854140-29855723 REVERSEmoderately similar to ( 302) loc_os07g37454 12007.m07995 protein organic cation transporter 3, putative, expressed no original description	transport.sugars		P:transmembrane transport; C:integral to membrane; F:transporter activity	carbohydrate transporter sugar porter
hv_01798	2.4558	-0.00231433	0.23846	0.0554131	-0.847341	1.35839e-05	27_3_17	RNA.regulation of transcription.CPP(Zn),CPP1-related transcription factor family	moderately similar to ( 210) loc_os07g07974 12007.m05257 protein TSO1, putative, expressed no original description	Os07g0176200 protein n=3 Tax=Oryza sativa RepID=Q6ZEZ8_ORYSJ	putative CXC domain protein TSO1 [Oryza sativa Japonica Group]								hypothetical protein OsI_25091 [Oryza sativa Indica Group]
hv_01800	-2.03803	-1.98597	0.112264	0.665458	0.927064	0.000167689	35_1	not assigned.no ontology	moderately similar to ( 262) AT5G42950 | Symbols: | GYF domain-containing protein | chr5:17224436-17231044 FORWARDhighly similar to ( 709) loc_os07g04530 12007.m04922 protein GYF domain containing protein, expressed no original description	Putative uncharacterized protein Sb02g002600 n=1 Tax=Sorghum bicolor RepID=C5X9E8_SORBI	unknown protein [Oryza sativa Japonica Group]	| GYF domain-containing protein | chr5:17224436-17231044 FORWARD LENGTH=1714						F:molecular_function; P:biological_process; C:cellular_component	gyf domain-containing protein
hv_01808	4.09202	1.67957	-0.73258	-0.300943	-0.382874	1.70749e-07	11_3_7	lipid metabolism.Phospholipid synthesis.cyclopropane-fatty-acyl-phospholipid synthase	weakly similar to ( 123) AT3G23470 | Symbols: | cyclopropane-fatty-acyl-phospholipid synthase | chr3:8415565-8418120 FORWARDweakly similar to ( 159) loc_os07g29220 12007.m07193 protein cyclopropane-fatty-acyl-phospholipid synthase/ oxidoreductase, putative, expressed no original description	Putative uncharacterized protein n=1 Tax=Oryza sativa Indica Group RepID=B8B5Z2_ORYSI	putative cyclopropane synthase [Oryza sativa Japonica Group]	| Cyclopropane-fatty-acyl-phospholipid synthase | chr3:8415565-8418120 FORWARD LENGTH=461					EC:2.1.1.79	P:lipid biosynthetic process; F:cyclopropane-fatty-acyl-phospholipid synthase activity	cyclopropane synthase
hv_01809	1.09517	-0.142376	0.688238	0.00109291	-1.28189	0.00126595	20_2_1	stress.abiotic.heat	moderately similar to ( 264) AT4G02100 | Symbols: | DNAJ heat shock N-terminal domain-containing protein | chr4:930228-932049 FORWARDmoderately similar to ( 412) loc_os07g49000 12007.m09109 protein heat shock protein binding protein, putative, expressed no original description	Putative uncharacterized protein Sb01g037630 n=1 Tax=Sorghum bicolor RepID=C5WMI6_SORBI	unknown protein [Oryza sativa Japonica Group]	| Heat shock protein DnaJ with tetratricopeptide repeat | chr4:930228-932049 FORWARD LENGTH=546						C:mitochondrion; F:binding	heat shock protein binding
hv_01810	1.81964	0.668166	-0.232816	-0.12013	-0.111908	0.00052666	26_18	misc.invertase/pectin methylesterase inhibitor family protein	weakly similar to ( 124) loc_os07g49100 12007.m09119 protein pectinesterase-1 precursor, putative, expressed no original description	Pectinesterase n=1 Tax=Zea mays RepID=B6TZ43_MAIZE	putative pectin methylesterase [Oryza sativa Japonica Group]	| Plant invertase/pectin methylesterase inhibitor superfamily | chr3:1625876-1627976 REVERSE LENGTH=669	Probable pectinesterase/pectinesterase inhibitor 21 OS=Arabidopsis thaliana GN=PME21 PE=2 SV=2				EC:3.1.1.11	F:pectinesterase activity; P:cell wall modification; C:cytoplasmic membrane-bounded vesicle; F:aspartyl esterase activity; C:cell wall; F:enzyme inhibitor activity	pectinesterase-1 [Zea mays]
hv_01811	4.72263	2.01607	-1.18177	-1.1559	-0.437987	8.29165e-05	10_8_1	cell wall.pectin*esterases.PME	weakly similar to ( 181) AT1G02810 | Symbols: | pectinesterase family protein | chr1:618284-620333 FORWARDweakly similar to ( 170) PME2_CITSI Pectinesterase-2 precursor (EC 3.1.1.11) (Pectin methylesterase) (PE) - Citrus sinensis (Sweet orange)moderately similar to ( 301) loc_os07g49100 12007.m09119 protein pectinesterase-1 precursor, putative, expressed no original description	Pectinesterase n=1 Tax=Sorghum bicolor RepID=C5X6E1_SORBI	putative pectin methylesterase [Oryza sativa Japonica Group]	| Plant invertase/pectin methylesterase inhibitor superfamily | chr1:618284-620333 FORWARD LENGTH=579	Probable pectinesterase/pectinesterase inhibitor 7 OS=Arabidopsis thaliana GN=PME7 PE=2 SV=1				EC:3.1.1.11	F:pectinesterase activity; P:cell wall modification; C:cytoplasmic membrane-bounded vesicle; F:aspartyl esterase activity; C:cell wall; F:enzyme inhibitor activity	pectin methylesterase 3
hv_01815	1.67727	1.23292	-0.413146	-1.04797	-0.383469	8.29165e-05	27_3_99	RNA.regulation of transcription.unclassified	moderately similar to ( 336) AT2G21710 | Symbols: EMB2219 | EMB2219 (embryo defective 2219) | chr2:9270886-9273307 FORWARDmoderately similar to ( 407) loc_os07g04230 12007.m04892 protein EMB2219, putative, expressed no original description	EMB2219 n=2 Tax=Andropogoneae RepID=B6U9Z7_MAIZE	hypothetical protein [Oryza sativa Japonica Group]	EMB2219 | Mitochondrial transcription termination factor family protein | chr2:9270886-9273307 FORWARD LENGTH=641							emb2219 (embryo defective 2219)
hv_01819	-2.03378	-2.22963	-0.0769518	1.14166	0.876445	4.96129e-06	8_1_7	TCA / org transformation.TCA.succinate dehydrogenase	weakly similar to ( 155) AT5G66760 | Symbols: SDH1-1 | SDH1-1; ATP binding / succinate dehydrogenase | chr5:26653776-26657224 FORWARDweakly similar to ( 158) DHSA_ORYSA Succinate dehydrogenase [ubiquinone] flavoprotein subunit, mitochondrial precursor (EC 1.3.5.1) (FP) (Flavoprotein subunit of complex II) - Oryza sativa (Rice)weakly similar to ( 158) loc_os07g04240 12007.m04893 protein succinate …	Putative uncharacterized protein n=1 Tax=Oryza sativa Japonica Group RepID=B9FVD6_ORYSJ	putative succinate dehydrogenase flavoprotein alpha subunit [Oryza sativa Japonica Group]	SDH1-1 | succinate dehydrogenase 1-1 | chr5:26653776-26657224 FORWARD LENGTH=634	Succinate dehydrogenase [ubiquinone] flavoprotein subunit, mitochondrial OS=Oryza sativa subsp. japonica GN=SDH1 PE=2 SV=1				EC:1.3.5.1	C:cell wall; C:mitochondrial respiratory chain complex II; F:cobalt ion binding; F:electron carrier activity; P:tricarboxylic acid cycle; F:ATP binding; P:mitochondrial electron transport, succinate to ubiquinone; F:succinate dehydrogenase (ubiquinone) activity; F:FAD binding	succinate dehydrogenase flavoprotein precursor
hv_01838	2.25804	1.60646	-0.368191	-0.356172	-0.952256	3.06689e-05	29_1_9	protein.aa activation.valine-tRNA ligase	moderately similar to ( 276) AT5G16715 | Symbols: EMB2247 | EMB2247 (embryo defective 2247); ATP binding / aminoacyl-tRNA ligase/ nucleotide binding / valine-tRNA ligase | chr5:5485353-5493229 FORWARDweakly similar to ( 180) loc_os03g48850 12003.m35366 protein valyl-tRNA synthetase, putative, expressed no original description	Putative uncharacterized protein Sb02g003650 n=3 Tax=Poaceae RepID=C5XA97_SORBI	putative valyl-tRNA synthetase [Oryza sativa Japonica Group]	EMB2247 | ATP binding;valine-tRNA ligases;aminoacyl-tRNA ligases;nucleotide binding;ATP binding;aminoacyl-tRNA ligases | chr5:5485353-5493229 FORWARD LENGTH=974	Valyl-tRNA synthetase OS=Nitrosomonas europaea GN=valS PE=3 SV=1				EC:6.1.1.9	F:valine-tRNA ligase activity; P:valyl-tRNA aminoacylation; P:auxin biosynthetic process; C:mitochondrion; F:ATP binding	valine--trna ligase-like protein
hv_01855	-2.38571	-1.7221	-0.113977	3.20107	5.94487	3.81737e-08	33_99	development.unspecified	very weakly similar to (92.4) AT5G64700 | Symbols: | nodulin MtN21 family protein | chr5:25865190-25866845 REVERSEweakly similar to ( 150) loc_os07g34340 12007.m07691 protein nodulin-like protein, putative no original description	Nodulin-like protein n=1 Tax=Oryza sativa Japonica Group RepID=Q6Z6N8_ORYSJ	nodulin-like protein [Oryza sativa Japonica Group]	| nodulin MtN21 /EamA-like transporter family protein | chr5:25865190-25866845 REVERSE LENGTH=359						C:cytoplasmic membrane-bounded vesicle; C:membrane	nodulin-like protein
hv_01864	1.58521	0.364899	-0.103087	-0.500219	-0.623361	0.000753866	28_1	DNA.synthesis/chromatin structure	weakly similar to ( 106) AT5G54910 | Symbols: | DEAD/DEAH box helicase, putative | chr5:22298668-22301719 REVERSEweakly similar to ( 103) loc_os07g33340 12007.m07595 protein ATP-dependent RNA helicase dbp4, putative, expressed no original description	Predicted protein n=1 Tax=Postia placenta Mad-698-R RepID=B8PIE5_POSPM	putative RNA helicase [Oryza sativa Japonica Group]	| DEA(D/H)-box RNA helicase family protein | chr5:22298668-22301719 REVERSE LENGTH=739	ATP-dependent RNA helicase dbp4 OS=Neosartorya fischeri (strain ATCC 1020 / DSM 3700 / FGSC A1164 / NRRL 181) GN=dbp4 PE=3 SV=1					P:auxin biosynthetic process; F:nucleic acid binding; F:ATP-dependent helicase activity; F:ATP binding; P:ribosome biogenesis; C:nucleus	dead box rna helicase
hv_01870	2.09702	0.604598	-0.34337	-0.697678	-0.152842	6.69464e-06	2_2_2_1	major CHO metabolism.degradation.starch.starch cleavage	weakly similar to ( 164) AT2G32290 | Symbols: BMY5, BAM6 | BAM6 (BETA-AMYLASE 6); beta-amylase/ catalytic/ cation binding | chr2:13714643-13716906 REVERSEweakly similar to ( 175) AMYB_VIGUN Beta-amylase (EC 3.2.1.2) (1,4-alpha-D-glucan maltohydrolase) - Vigna unguiculata (Cowpea)moderately similar to ( 223) loc_os07g35880 12007.m07842 protein beta-amylase, putative, expressed no original descript…	Beta-amylase (Fragment) n=1 Tax=Triticum aestivum RepID=Q9ZR48_WHEAT	putative beta-amylase [Oryza sativa Japonica Group]	BMY5, BAM6 | beta-amylase 6 | chr2:13714643-13716906 REVERSE LENGTH=577	Beta-amylase OS=Trifolium repens GN=BMY1 PE=2 SV=1				EC:3.2.1.2	P:polysaccharide catabolic process; C:plastid; F:beta-amylase activity; F:cation binding	beta-amylase [Triticum aestivum]
hv_01873	-0.140204	1.16173	-0.178534	-2.00291	0.0129369	5.18303e-05	2_2_2_1_2	major CHO metabolism.degradation.starch.starch cleavage.beta amylase	weakly similar to ( 144) AT4G15210 | Symbols: ATBETA-AMY, AT-BETA-AMY, RAM1 | BAM5 (BETA-AMYLASE 5); beta-amylase | chr4:8666852-8669357 REVERSEweakly similar to ( 190) AMYB_HORVU Beta-amylase (EC 3.2.1.2) (1,4-alpha-D-glucan maltohydrolase) - Hordeum vulgare (Barley)weakly similar to ( 165) loc_os07g35940 12007.m07847 protein beta-amylase, putative no original description	Beta-amylase n=15 Tax=Hordeum vulgare RepID=AMYB_HORVU	putative beta-amylase [Oryza sativa Japonica Group]	ATBETA-AMY, AT-BETA-AMY, RAM1 | beta-amylase 5 | chr4:8666852-8669357 REVERSE LENGTH=420	Beta-amylase OS=Hordeum vulgare GN=BMY1 PE=1 SV=1				EC:3.2.1.2	P:polysaccharide catabolic process; F:beta-amylase activity; F:cation binding	af414081_1endosperm-specific beta-amylase 1
hv_01883	0.00847085	1.66884	0.540978	-0.217227	-1.69408	5.77725e-07	26_2	misc.UDP glucosyl and glucoronyl transferases	weakly similar to ( 105) AT5G65550 | Symbols: | UDP-glucoronosyl/UDP-glucosyl transferase family protein | chr5:26198410-26199810 REVERSEweakly similar to ( 107) UFO3_MAIZE Anthocyanidin 3-O-glucosyltransferase (EC 2.4.1.115) (Flavonol 3-O-glucosyltransferase) (UDP-glucose flavonoid 3-O-glucosyltransferase) (Bronze-1) (Bz-W22 allele) - Zea mays (Maize)weakly similar to ( 145) loc_os07g10240 12007…	Os07g0202000 protein n=2 Tax=Oryza sativa RepID=Q6Z4K7_ORYSJ	putative UDP-glucosyltransferase [Oryza sativa Japonica Group]	| UDP-Glycosyltransferase superfamily protein | chr5:26198410-26199810 REVERSE LENGTH=466	Anthocyanidin 3-O-glucosyltransferase OS=Zea mays GN=BZ1 PE=3 SV=1					C:mitochondrion; C:plastid; F:transferase activity	udp-glucoronosyl and udp-glucosyl transferase
hv_01884	2.75555	0.598684	-1.38186	-1.49276	-0.40425	6.18509e-05	33_2	development.late embryogenesis abundant	weakly similar to ( 152) AT2G44060 | Symbols: | late embryogenesis abundant family protein / LEA family protein | chr2:18226922-18227988 FORWARDweakly similar to ( 177) loc_os03g62620 12003.m101565 protein salt tolerance protein, putative, expressed no original description	Putative uncharacterized protein n=1 Tax=Oryza sativa Japonica Group RepID=B9FWK7_ORYSJ	late embryogenesis abundant proteins-like [Oryza sativa Japonica Group]	| Late embryogenesis abundant protein, group 2 | chr2:18226922-18227988 FORWARD LENGTH=325						P:response to desiccation	late embryogenesis abundant proteins-like
hv_01886	0.549245	0.358505	-1.91262	-1.8649	-0.126872	4.82495e-05	35_1_5	not assigned.no ontology.pentatricopeptide (PPR) repeat-containing protein	moderately similar to ( 387) AT1G59720 | Symbols: CRR28 | CRR28 (CHLORORESPIRATORY REDUCTION28); endonuclease | chr1:21939868-21941784 REVERSEhighly similar to ( 560) loc_os07g09370 12007.m05393 protein pentatricopeptide repeat protein PPR986-12, putative, expressed no original description	Os07g0191500 protein n=2 Tax=Oryza sativa Japonica Group RepID=Q6Z4H7_ORYSJ	putative pentatricopeptide (PPR) repeat-containing protein [Oryza sativa Japonica Group]	CRR28 | Tetratricopeptide repeat (TPR)-like superfamily protein | chr1:21939868-21941784 REVERSE LENGTH=638	Pentatricopeptide repeat-containing protein At1g59720, mitochondrial OS=Arabidopsis thaliana GN=PCMP-H51 PE=2 SV=2					C:plastid	pentatricopeptide repeat protein ppr986-12
hv_01891	0.436307	-0.0104634	0.185981	-0.939642	-3.17504	9.40491e-06	33_99	development.unspecified	weakly similar to ( 118) AT2G39210 | Symbols: | nodulin family protein | chr2:16366287-16368231 REVERSEweakly similar to ( 197) loc_os07g09010 12007.m05357 protein nitrate and chloride transporter, putative, expressed no original description	Putative nodule-specific protein n=2 Tax=Oryza sativa RepID=Q6Z4F2_ORYSJ	putative nodule-specific protein [Oryza sativa Japonica Group]	| Major facilitator superfamily protein | chr2:16366287-16368231 REVERSE LENGTH=601						C:membrane; C:cytoplasmic membrane-bounded vesicle	nodule-specific protein
hv_01892	0.558074	0.820517	-0.681147	-0.969361	0.00735617	0.000419946	29_6	protein.folding	weakly similar to ( 176) loc_os07g09040 12007.m05360 protein peptidyl-prolyl cis-trans isomerase, FKBP-type family protein, expressed no original description	Putative uncharacterized protein OSJNBb0002L09.7 n=1 Tax=Oryza sativa Japonica Group RepID=Q6Z4E8_ORYSJ	hypothetical protein [Oryza sativa Japonica Group]							C:cytoplasmic membrane-bounded vesicle	Os07g0188266 [Oryza sativa Japonica Group]
hv_01896	1.73887	-0.279026	0.121349	-0.507634	0.395903	0.000269589	14_2	S-assimilation.APR	highly similar to ( 618) AT4G04610 | Symbols: APR1, APR, PRH19, ATAPR1 | APR1 (APS REDUCTASE 1); adenylyl-sulfate reductase | chr4:2325069-2326718 FORWARDhighly similar to ( 681) loc_os07g32570 12007.m07520 protein OsAPRL1 - Oryza sativa adenosine 5'-phosphosulfate reductase-like, expressed no original description	Adenosine 5'-phosphosulfate reductase 2 n=4 Tax=Andropogoneae RepID=Q5EUC8_MAIZE	putative phosphoadenylyl-sulfate reductase [Oryza sativa Japonica Group]	APR1, APR, PRH19, ATAPR1 | APS reductase 1 | chr4:2325069-2326718 FORWARD LENGTH=465	Probable 5'-adenylylsulfate reductase 1, chloroplastic OS=Oryza sativa subsp. japonica GN=APR1 PE=2 SV=1				EC:1.8.4.9; EC:1.8.4.8	F:adenylyl-sulfate reductase (glutathione) activity; P:cell redox homeostasis; P:oxidation reduction; P:cysteine biosynthetic process; F:transferase activity; P:sulfate reduction; C:plastid; F:phosphoadenylyl-sulfate reductase (thioredoxin) activity	5 -adenylylsulfate reductase
hv_01898	-2.41881	-2.04673	0.0808676	1.02842	0.271088	1.183e-07	26_7	misc.oxidases - copper, flavone etc	weakly similar to ( 166) AT4G22010 | Symbols: sks4 | sks4 (SKU5 Similar 4); copper ion binding / oxidoreductase | chr4:11663429-11666463 FORWARDweakly similar to ( 111) NTP3_TOBAC Pollen-specific protein NTP303 precursor - Nicotiana tabacum (Common tobacco)weakly similar to ( 195) loc_os07g32660 12007.m07529 protein L-ascorbate oxidase homolog precursor, putative, expressed no original description	Putative PS60 n=3 Tax=Oryza sativa RepID=Q6Z4A1_ORYSJ	putative PS60 [Oryza sativa Japonica Group]	sks4 | SKU5 similar 4 | chr4:11663429-11666463 FORWARD LENGTH=541	L-ascorbate oxidase homolog OS=Nicotiana tabacum PE=2 SV=1					F:copper ion binding; C:cytoplasmic membrane-bounded vesicle; P:oxidation reduction; F:oxidoreductase activity	l-ascorbate oxidase
hv_01899	1.01168	0.708583	-0.117657	-0.60814	-0.437013	0.00157344	26_2	misc.UDP glucosyl and glucoronyl transferases	weakly similar to ( 124) AT3G21760 | Symbols: | UDP-glucoronosyl/UDP-glucosyl transferase family protein | chr3:7667099-7668556 FORWARDvery weakly similar to (95.5) ZOX_PHAVU Zeatin O-xylosyltransferase (EC 2.4.2.40) (Zeatin O-beta-D-xylosyltransferase) - Phaseolus vulgaris (Kidney bean) (French bean)moderately similar to ( 201) loc_os07g32020 12007.m07468 protein anthocyanidin 3-O-glucosyltransf…	Anthocyanidin 3-O-glucosyltransferase n=1 Tax=Zea mays RepID=B6T3B8_MAIZE	putative flavonol 3-O-glucosyltransferase [Oryza sativa Japonica Group]	HYR1 | UDP-Glycosyltransferase superfamily protein | chr3:7667099-7668556 FORWARD LENGTH=485	Anthocyanidin 3-O-glucosyltransferase 1 OS=Manihot esculenta GN=GT1 PE=2 SV=1				EC:2.4.1.0	C:cytoplasmic membrane-bounded vesicle; P:metabolic process; F:transferase activity, transferring hexosyl groups	anthocyanidin 3-o-glucosyltransferase
hv_01902	1.45785	3.73385	-0.236465	-3.13936	-3.09407	3.18971e-07	33_3	development.squamosa promoter binding like (SPL)	weakly similar to ( 137) AT1G53160 | Symbols: SPL4 | SPL4 (SQUAMOSA PROMOTER BINDING PROTEIN-LIKE 4); DNA binding / transcription factor | chr1:19806478-19807080 FORWARDweakly similar to ( 131) SBP1_ANTMA Squamosa promoter-binding protein 1 - Antirrhinum majus (Garden snapdragon)weakly similar to ( 170) loc_os07g32170 12007.m29185 protein SBP domain containing protein, expressed no original descr…	Squamosa promoter-binding-like protein 13 n=4 Tax=Oryza sativa RepID=SPL13_ORYSJ	putative squamosa-promoter binding protein [Oryza sativa Japonica Group]	SPL4 | squamosa promoter binding protein-like 4 | chr1:19806478-19807080 FORWARD LENGTH=174	Squamosa promoter-binding-like protein 13 OS=Oryza sativa subsp. japonica GN=SPL13 PE=2 SV=1					C:nucleus; F:DNA binding	spl domain class transcription factor
hv_01908	0.637332	-1.4159	-0.253585	-0.245028	0.169388	0.000181561	27_3_66	RNA.regulation of transcription.Psudo ARR transcription factor family	very weakly similar to (84.3) AT5G02810 | Symbols: PRR7, APRR7 | PRR7 (PSEUDO-RESPONSE REGULATOR 7); transcription regulator/ two-component response regulator | chr5:638283-641461 REVERSEmoderately similar to ( 214) PRR37_ORYSA Two-component response regulator-like PRR37 (Pseudo-response regulator 37) (OsPRR37) - Oryza sativa (Rice)moderately similar to ( 214) loc_os07g49460 12007.m079806 protein…	PseuodARR-B transcription factor n=3 Tax=Andropogoneae RepID=B8A2Q1_MAIZE	putative pseudo-response regulator [Oryza sativa Japonica Group]	PRR7, APRR7 | pseudo-response regulator 7 | chr5:638283-641461 REVERSE LENGTH=727	Two-component response regulator-like PRR37 OS=Oryza sativa subsp. japonica GN=PRR37 PE=2 SV=1					P:two-component signal transduction system (phosphorelay); P:regulation of transcription, DNA-dependent; F:two-component response regulator activity	two-component response regulator-like prr73
hv_01909	-1.7486	-1.26154	0.220181	0.739753	0.106091	9.75389e-05	29_4	protein.postranslational modification	weakly similar to ( 117) AT1G58210 | Symbols: EMB1674 | EMB1674 (EMBRYO DEFECTIVE 1674) | chr1:21553621-21558056 FORWARDmoderately similar to ( 279) loc_os07g49480 12007.m29028 protein expressed protein no original description	Putative uncharacterized protein Sb02g043240 n=1 Tax=Sorghum bicolor RepID=C5X5P8_SORBI	putative kinase interacting protein 1 [Oryza sativa Japonica Group]	EMB1674 | kinase interacting family protein | chr1:21553621-21558056 FORWARD LENGTH=1246						C:mitochondrion	hypothetical protein SORBIDRAFT_02g043240 [Sorghum bicolor]
hv_01916	-1.55869	1.17102	3.73382	-0.241074	-0.682034	3.81074e-05	35_2	not assigned.unknown	weakly similar to ( 107) AT5G56530 | Symbols: | unknown protein | chr5:22889382-22891439 FORWARDmoderately similar to ( 215) loc_os07g24050 12007.m06683 protein carboxyl-terminal proteinase, putative no original description	Putative peptidase n=1 Tax=Triticum aestivum RepID=Q2L3U1_WHEAT	putative DD1A protein [Oryza sativa Japonica Group]	| Protein of Unknown Function (DUF239) | chr5:22889382-22891439 FORWARD LENGTH=420						F:molecular_function; C:cytoplasmic membrane-bounded vesicle; P:biological_process; C:cellular_component	dd1a protein
hv_01918	0.177808	0.0552641	1.29156	-1.42225	-1.59604	0.00157407	35_2	not assigned.unknown	weakly similar to ( 145) loc_os07g24050 12007.m06683 protein carboxyl-terminal proteinase, putative no original description	Putative DD1A protein n=1 Tax=Oryza sativa Japonica Group RepID=Q6Z3Q6_ORYSJ	putative DD1A protein [Oryza sativa Japonica Group]							C:cytoplasmic membrane-bounded vesicle	dd1a protein
hv_01919	-0.107038	1.40504	3.57615	0.135407	-1.85672	0.000132904	35_2	not assigned.unknown	weakly similar to ( 150) loc_os07g24050 12007.m06683 protein carboxyl-terminal proteinase, putative no original description	Putative DD1A protein n=1 Tax=Oryza sativa Japonica Group RepID=Q6Z3Q6_ORYSJ	putative DD1A protein [Oryza sativa Japonica Group]								dd1a protein
hv_01936	-0.332476	-0.648846	0.161858	0.688317	1.57089	0.00342171	35_2	not assigned.unknown	no original description	Putative uncharacterized protein n=1 Tax=Oryza sativa Japonica Group RepID=B9FUI4_ORYSJ	hypothetical protein [Oryza sativa Japonica Group]								hypothetical protein OsJ_25351 [Oryza sativa Japonica Group]
hv_01939	0.900236	0.0674097	0.338746	-0.471301	-1.12667	0.000170972	35_2	not assigned.unknown	no original description	Putative uncharacterized protein Sb02g041520 n=1 Tax=Sorghum bicolor RepID=C5X446_SORBI	hypothetical protein [Oryza sativa Japonica Group]								hypothetical protein SORBIDRAFT_02g041520 [Sorghum bicolor]
hv_01941	-0.833663	-0.992002	0.160556	0.354891	0.615488	0.000190607	35_2	not assigned.unknown	moderately similar to ( 213) loc_os07g45194 12007.m08739 protein expressed protein no original description	Putative uncharacterized protein Sb02g032880 n=1 Tax=Sorghum bicolor RepID=C5X8F3_SORBI	unknown protein [Oryza sativa Japonica Group]							C:mitochondrion	hypothetical protein OsJ_25355 [Oryza sativa Japonica Group]
hv_01943	1.71789	0.91616	-0.221746	-0.0807829	-0.187282	4.08822e-05	30_2_3	signalling.receptor kinases.leucine rich repeat III	weakly similar to ( 169) AT4G20940 | Symbols: | leucine-rich repeat family protein | chr4:11202728-11206038 FORWARDweakly similar to ( 199) loc_os07g05190 12007.m04983 protein protein binding protein, putative, expressed no original description	Os07g0145400 protein n=2 Tax=Poaceae RepID=Q7EYF8_ORYSJ	putative phytosulfokine receptor [Oryza sativa Japonica Group]	| Leucine-rich receptor-like protein kinase family protein | chr4:11202728-11206038 FORWARD LENGTH=977	Probable LRR receptor-like serine/threonine-protein kinase At4g20940 OS=Arabidopsis thaliana GN=At4g20940 PE=1 SV=1					P:protein amino acid phosphorylation; C:cytoplasmic membrane-bounded vesicle; F:protein binding; F:protein kinase activity; F:hydrolase activity; F:ATP binding; C:integral to membrane	protein binding
hv_01950	1.02485	0.291167	-0.0909371	-0.649742	-0.552211	1.55173e-05	35_2	not assigned.unknown	weakly similar to ( 121) AT4G37190 | Symbols: | INVOLVED IN: protein polymerization; LOCATED IN: cytosol, plasma membrane; EXPRESSED IN: 20 plant structures; EXPRESSED DURING: 13 growth stages; CONTAINS InterPro DOMAIN/s: Tubulin/FtsZ, GTPase (InterPro:IPR003008); Has 243 Blast hits to 242 proteins in 106 species: Archae - 0; Bacteria - 0; Metazoa - 122; Fungi - 83; Plants - 28; Viruses - 0; Othe…	Putative uncharacterized protein n=1 Tax=Oryza sativa Japonica Group RepID=B9FX20_ORYSJ	tubulin-related protein-like [Oryza sativa Japonica Group]	| LOCATED IN: cytosol, plasma membrane; EXPRESSED IN: 20 plant structures; EXPRESSED DURING: 13 growth stages; CONTAINS InterPro DOMAIN/s: Misato Segment II, myosin-like (InterPro:IPR019605), Tubulin/FtsZ, N-terminal (InterPro:IPR019746); Has 35333 Blast hits to 34131 proteins in 2444 species: Archae - 798; Bacteria - 22429; Metazoa - 974; Fungi - 991; Plants - 531; Viruses - 0; Other Eukaryotes …							hypothetical protein OsJ_24116 [Oryza sativa Japonica Group]
hv_01955	0.486857	1.47431	0.0514849	-1.74951	-2.71774	4.0782e-05	35_2	not assigned.unknown	moderately similar to ( 263) loc_os07g41200 12007.m08356 protein expressed protein no original description	Os07g0603300 protein n=2 Tax=Oryza sativa RepID=Q6YW00_ORYSJ	unknown protein [Oryza sativa Japonica Group]								hypothetical protein OsI_26776 [Oryza sativa Indica Group]
hv_01956	0.201428	1.16309	0.0845243	-2.10513	-3.51464	1.45162e-06	35_2	not assigned.unknown	weakly similar to ( 169) loc_os07g41200 12007.m08356 protein expressed protein no original description	Os07g0603300 protein n=2 Tax=Oryza sativa RepID=Q6YW00_ORYSJ	unknown protein [Oryza sativa Japonica Group]								hypothetical protein OsI_26776 [Oryza sativa Indica Group]
hv_01958	-1.36441	-0.421469	0.103883	0.294256	0.349103	1.76589e-05	26_4_1	misc.beta 1,3 glucan hydrolases.glucan endo-1,3-beta-glucosidase	weakly similar to ( 159) AT5G55180 | Symbols: | glycosyl hydrolase family 17 protein | chr5:22388834-22390561 FORWARDweakly similar to ( 115) E13B_HORVU Glucan endo-1,3-beta-glucosidase GII precursor (EC 3.2.1.39) ((1->3)-beta-glucan endohydrolase GII) ((1->3)-beta-glucanase isoenzyme GII) (Beta-1,3-endoglucanase GII) - Hordeum vulgare (Barley)moderately similar to ( 215) loc_os07g35350 12007.m29…	Os07g0538000 protein n=2 Tax=Oryza sativa RepID=Q6YVW0_ORYSJ	putative beta-1,3-glucanase [Oryza sativa Japonica Group]	| O-Glycosyl hydrolases family 17 protein | chr5:22388834-22390561 FORWARD LENGTH=465	Glucan endo-1,3-beta-glucosidase 11 OS=Arabidopsis thaliana GN=At1g32860 PE=1 SV=1				EC:3.2.1.0	F:hydrolase activity, hydrolyzing O-glycosyl compounds; P:carbohydrate metabolic process; C:cytoplasmic membrane-bounded vesicle	beta- -glucanase
hv_01960	-1.44785	0.389502	0.294187	0.0882076	-1.09656	3.60217e-06	26_4_1	misc.beta 1,3 glucan hydrolases.glucan endo-1,3-beta-glucosidase	weakly similar to ( 183) AT2G05790 | Symbols: | glycosyl hydrolase family 17 protein | chr2:2199450-2201293 FORWARDweakly similar to ( 140) E13B_WHEAT Glucan endo-1,3-beta-glucosidase precursor (EC 3.2.1.39) ((1->3)-beta-glucan endohydrolase) ((1->3)-beta-glucanase) (Beta-1,3-endoglucanase) - Triticum aestivum (Wheat)moderately similar to ( 223) loc_os07g35350 12007.m29207 protein hydrolase, hydr…	Os07g0538000 protein n=2 Tax=Oryza sativa RepID=Q6YVW0_ORYSJ	putative beta-1,3-glucanase [Oryza sativa Japonica Group]	| O-Glycosyl hydrolases family 17 protein | chr2:2199450-2201293 FORWARD LENGTH=472	Glucan endo-1,3-beta-glucosidase 12 OS=Arabidopsis thaliana GN=At4g29360 PE=1 SV=1					C:cytoplasmic membrane-bounded vesicle	beta- -glucanase
hv_01968	-0.119895	-0.794557	0.110663	0.370725	1.98999	0.00121664	35_2	not assigned.unknown	weakly similar to ( 103) loc_os07g23900 12007.m06668 protein F-box domain containing protein, expressed no original description	Os07g0421000 protein n=2 Tax=Oryza sativa RepID=Q7EY22_ORYSJ	unknown protein [Oryza sativa Japonica Group]							C:mitochondrion	hypothetical protein OsI_25774 [Oryza sativa Indica Group]
hv_01970	-0.103058	4.06841	0.122226	-0.0267507	1.06205	0.000108315	35_1_5	not assigned.no ontology.pentatricopeptide (PPR) repeat-containing protein	moderately similar to ( 204) AT4G28080 | Symbols: | binding | chr4:13948993-13957840 REVERSEmoderately similar to ( 208) loc_os07g23990 12007.m079667 protein TPR Domain containing protein, expressed no original description	Putative uncharacterized protein n=2 Tax=Oryza sativa RepID=A3A568_ORYSJ	putative tetratricopeptide repeat(TPR)-containing protein [Oryza sativa Japonica Group]	| Tetratricopeptide repeat (TPR)-like superfamily protein | chr4:13948993-13957840 REVERSE LENGTH=1819		35.1	moderately similar to ( 204) AT4G28080 | Symbols: | binding | chr4:13948993-13957840 REVERSEmoderately similar to ( 208) loc_os07g23990 12007.m079667 protein TPR Domain containing protein, expressed no original description	not assigned.no ontology		F:nucleic acid binding	eukaryotic translation initiation factor 3
hv_01971	0.420078	1.78172	-1.44938	-1.72093	0.142147	9.3187e-06	35_2	not assigned.unknown	weakly similar to ( 145) AT1G01320 | Symbols: | tetratricopeptide repeat (TPR)-containing protein | chr1:121582-130099 REVERSEweakly similar to ( 167) loc_os07g23990 12007.m079667 protein TPR Domain containing protein, expressed no original description	Eukaryotic translation initiation factor 3 subunit, putative n=1 Tax=Ricinus communis RepID=B9SBI2_RICCO	putative tetratricopeptide repeat(TPR)-containing protein [Oryza sativa Japonica Group]	| Tetratricopeptide repeat (TPR)-like superfamily protein | chr1:121582-130099 REVERSE LENGTH=1787						F:translation initiation factor activity	tetratricopeptide repeat -containing protein
hv_01973	0.632752	3.95975	-0.912752	-1.06828	0.236261	4.23289e-05	35_1_5	not assigned.no ontology.pentatricopeptide (PPR) repeat-containing protein	moderately similar to ( 439) AT4G28080 | Symbols: | binding | chr4:13948993-13957840 REVERSEmoderately similar to ( 424) loc_os07g23990 12007.m079667 protein TPR Domain containing protein, expressed no original description	Putative uncharacterized protein Sb04g035700 n=1 Tax=Sorghum bicolor RepID=C5XUE0_SORBI	putative tetratricopeptide repeat(TPR)-containing protein [Oryza sativa Japonica Group]	| Tetratricopeptide repeat (TPR)-like superfamily protein | chr4:13948993-13957840 REVERSE LENGTH=1819	Protein KIAA0664 homolog OS=Dictyostelium discoideum GN=cluA PE=1 SV=2					F:translation initiation factor activity	eukaryotic translation initiation factor 3
hv_01975	-3.00228	2.47702	1.90039	-0.0872923	-0.435572	2.03938e-05	35_2	not assigned.unknown	weakly similar to ( 117) loc_os07g17300 12007.m06171 protein conserved hypothetical protein no original description	Putative uncharacterized protein n=3 Tax=Oryza sativa RepID=B9FWL6_ORYSJ	hypothetical protein [Oryza sativa Japonica Group]							C:cytoplasmic membrane-bounded vesicle	hypothetical protein OsJ_23822 [Oryza sativa Japonica Group]
hv_01977	0.312567	0.897169	0.0124633	-0.542428	-0.689902	4.76411e-05	35_1	not assigned.no ontology	weakly similar to ( 133) loc_os07g41810 12007.m079749 protein expressed protein no original description	Putative uncharacterized protein n=1 Tax=Zea mays RepID=C0PBL7_MAIZE	unknown protein [Oryza sativa Japonica Group]							F:nucleic acid binding; C:mitochondrion; F:nucleotide binding	hypothetical protein LOC100276755 [Zea mays]
hv_01979	1.31216	2.64331	-0.365944	-0.474961	0.0954757	1.36292e-06	31_2	cell.division	moderately similar to ( 255) AT3G63190 | Symbols: RRF | RRF (RIBOSOME RECYCLING FACTOR, CHLOROPLAST PRECURSOR) | chr3:23342861-23344640 REVERSEmoderately similar to ( 267) RRFC_SPIOL Ribosome recycling factor, chloroplast precursor (Ribosome-releasing factor, chloroplast) (RRF) (CpFrr) (RRFHCP) - Spinacia oleracea (Spinach)moderately similar to ( 346) loc_os07g38300 12007.m29415 protein ribosome …	Ribosome-recycling factor, chloroplastic n=4 Tax=Oryza sativa RepID=RRFC_ORYSJ	putative Ribosome recycling factor, chloroplast precursor [Oryza sativa Japonica Group]	RRF, HFP108, cpRRF, AtcpRRF | ribosome recycling factor, chloroplast precursor | chr3:23342861-23344640 REVERSE LENGTH=275	Ribosome-recycling factor, chloroplastic OS=Oryza sativa subsp. japonica GN=Os07g0570700 PE=2 SV=2	29.2.5	moderately similar to ( 255) AT3G63190 | Symbols: RRF | RRF (RIBOSOME RECYCLING FACTOR, CHLOROPLAST PRECURSOR) | chr3:23342861-23344640 REVERSEmoderately similar to ( 267) RRFC_SPIOL Ribosome recycling factor, chloroplast precursor (Ribosome-releasing factor, chloroplast) (RRF) (CpFrr) (RRFHCP) - Spinacia oleracea (Spinach)moderately similar to ( 346) loc_os07g38300 12007.m29415 protein ribosome …	protein.synthesis.release		P:defense response to bacterium; P:translational termination; F:copper ion binding; P:defense response to fungus, incompatible interaction; C:chloroplast stroma	ribosome recycling factor
hv_01989	-2.27949	3.22116	2.1045	-0.00405423	-2.24125	0.00471358	27_3_26	RNA.regulation of transcription.MYB-related transcription factor family	very weakly similar to (82.0) AT4G39250 | Symbols: ATRL1 | ATRL1 (ARABIDOPSIS RAD-LIKE 1); DNA binding / transcription factor | chr4:18271457-18271857 REVERSEweakly similar to ( 107) loc_os05g49240 12005.m08994 protein SANT/MYB protein, putative, expressed no original description	Putative uncharacterized protein n=2 Tax=Oryza sativa RepID=B9FI64_ORYSJ	hypothetical protein [Oryza sativa Japonica Group]	ATRL1, RSM2, RL1 | RAD-like 1 | chr4:18271457-18271857 REVERSE LENGTH=100						F:DNA binding	sant myb protein
hv_02_00008	0.686277	0.235448	0.0951473	-0.259084	-0.905952	3.60796e-05	30_3	signalling.calcium	moderately similar to ( 296) AT3G43810 | Symbols: CAM7 | CAM7 (CALMODULIN 7); calcium ion binding | chr3:15664619-15666355 REVERSEmoderately similar to ( 296) CALM_HORVU Calmodulin (CaM) - Hordeum vulgare (Barley)moderately similar to ( 298) loc_os07g48780 12007.m29366 protein calmodulin, putative, expressed no original description	Uncharacterized protein n=1 Tax=Setaria italica RepID=K3XLP3_SETIT	calmodulin [Oryza sativa (indica cultivar-group)]	CAM7 | calmodulin 7 | chr3:15664619-15666355 REVERSE LENGTH=149	Calmodulin OS=Hordeum vulgare GN=CAM PE=2 SV=2				EC:1.3.1.74	C:cytosol; P:oxidation-reduction process; F:calcium ion binding; P:acetyl-CoA metabolic process; P:regulation of photomorphogenesis; P:detection of calcium ion; C:vacuolar membrane; P:cellular membrane fusion; F:protein binding; P:Golgi vesicle transport; F:2-alkenal reductase [NAD(P)] activity; P:pollen germination; P:protein catabolic process; P:calcium-mediated signaling; C:nucleus; C:plasma m…	calmodulin
hv_02_00010	-0.468151	0.78087	0.42645	-0.326809	-1.22744	0.00351177	29_4	protein.postranslational modification	moderately similar to ( 238) AT5G07070 | Symbols: CIPK2, SnRK3.2 | CIPK2 (CBL-INTERACTING PROTEIN KINASE 2); ATP binding / kinase/ protein kinase/ protein serine/threonine kinase | chr5:2196743-2198113 REVERSEmoderately similar to ( 204) CIPK1_ORYSA CIPK-like protein 1 (EC 2.7.11.1) (OsCK1) - Oryza sativa (Rice)moderately similar to ( 270) loc_os07g48100 12007.m09025 protein CBL-interacting serin…	Uncharacterized protein n=6 Tax=Triticeae RepID=M0UEP2_HORVD	putative Serine/threonine Kinase [Oryza sativa Japonica Group]	CIPK2, SnRK3.2 | CBL-interacting protein kinase 2 | chr5:2196743-2198113 REVERSE LENGTH=456	CBL-interacting protein kinase 2 OS=Oryza sativa subsp. japonica GN=CIPK2 PE=2 SV=1				EC:2.7.11.0	P:protein phosphorylation; F:ATP binding; P:signal transduction; F:protein serine/threonine kinase activity	cbl-interacting protein kinase 2
hv_02_00034	1.72704	0.213055	-0.585941	0.0111653	-0.159914	0.0013291	27_3_35	RNA.regulation of transcription.bZIP transcription factor family	weakly similar to ( 142) AT1G32150 | Symbols: | bZIP transcription factor family protein | chr1:11566022-11568317 FORWARDmoderately similar to ( 322) HBP1A_WHEAT Transcription factor HBP-1a (Histone-specific transcription factor HBP1) - Triticum aestivum (Wheat)moderately similar to ( 231) loc_os02g03580 12002.m77766 protein transcription factor HBP-1a, putative, expressed no original description	Predicted protein n=1 Tax=Hordeum vulgare var. distichum RepID=F2DNW0_HORVD	unnamed protein product [Oryza sativa Japonica Group]	bZIP68, AtbZIP68 | basic region/leucine zipper transcription factor 68 | chr1:11566022-11568317 FORWARD LENGTH=389	Transcription factor HBP-1a OS=Triticum aestivum PE=2 SV=1				-	F:sequence-specific DNA binding transcription factor activity; F:sequence-specific DNA binding; F:protein dimerization activity; C:nucleus; P:regulation of transcription, DNA-dependent	transcription factor hbp-1a
hv_02_00041	-2.75121	0.0617517	0.409876	0.249615	0.0545179	7.85496e-06	29_4	protein.postranslational modification	weakly similar to ( 125) AT5G21326 | Symbols: | protein kinase family protein / NAF domain-containing protein | chr5:7218081-7221743 FORWARDweakly similar to ( 189) CIPK1_ORYSA CIPK-like protein 1 (EC 2.7.11.1) (OsCK1) - Oryza sativa (Rice)weakly similar to ( 189) loc_os03g20380 12003.m35603 protein CIPK-like protein 1, putative, expressed no original description	Uncharacterized protein (Fragment) n=1 Tax=Hordeum vulgare var. distichum RepID=M0XVY9_HORVD	CIPK-like protein 1, putative, expressed [Oryza sativa Japonica Group]	| Ca2+regulated serine-threonine protein kinase family protein | chr5:7218081-7221743 FORWARD LENGTH=439	CBL-interacting protein kinase 31 OS=Oryza sativa subsp. japonica GN=CIPK31 PE=1 SV=1				EC:2.7.11.0	C:cytoplasmic membrane-bounded vesicle; P:protein phosphorylation; F:ATP binding; P:signal transduction; F:protein serine/threonine kinase activity; C:mitochondrion	cipk-like protein expressed
hv_02_00054	-0.665539	-0.416296	-0.0567252	0.279625	1.01808	0.000329196	29_4	protein.postranslational modification	weakly similar to ( 102) AT1G72770 | Symbols: HAB1 | HAB1 (HOMOLOGY TO ABI1); catalytic/ protein serine/threonine phosphatase | chr1:27390998-27392413 FORWARDweakly similar to ( 156) loc_os05g46040 12005.m27934 protein protein phosphatase 2C ABI2, putative, expressed no original description	Predicted protein n=3 Tax=Pooideae RepID=F2DE11_HORVD	unnamed protein product [Oryza sativa Japonica Group]	HAB1 | homology to ABI1 | chr1:27390998-27392851 FORWARD LENGTH=511	Probable protein phosphatase 2C 50 OS=Oryza sativa subsp. japonica GN=Os05g0537400 PE=2 SV=1					F:catalytic activity
hv_02_00060	1.39371	0.486259	0.00786988	-0.865907	-0.903313	9.46755e-06	29_4	protein.postranslational modification	very weakly similar to (91.7) AT5G45820 | Symbols: CIPK20, SnRK3.6, PKS18 | CIPK20 (CBL-INTERACTING PROTEIN KINASE 20); kinase/ protein serine/threonine kinase | chr5:18587081-18588400 REVERSEweakly similar to ( 149) loc_os01g10890 12001.m07709 protein CBL-interacting serine/threonine-protein kinase 15, putative, expressed no original description	Uncharacterized protein n=1 Tax=Hordeum vulgare var. distichum RepID=M0ZF99_HORVD	CBL-interacting protein kinase 5 [Oryza sativa Japonica Group]	CIPK20, SnRK3.6, PKS18 | CBL-interacting protein kinase 20 | chr5:18587081-18588400 REVERSE LENGTH=439	CBL-interacting protein kinase 5 OS=Oryza sativa subsp. japonica GN=CIPK5 PE=2 SV=1				EC:2.7.11.0	P:protein phosphorylation; F:ATP binding; P:response to abscisic acid stimulus; P:signal transduction; F:protein serine/threonine kinase activity	cbl-interacting protein kinase 5-like
hv_02_00073	-3.02551	-0.0187248	0.271627	0.166975	0.133952	2.46713e-07	29_4	protein.postranslational modification	weakly similar to ( 180) AT1G30270 | Symbols: CIPK23, SnRK3.23, ATCIPK23, LKS1 | CIPK23 (CBL-INTERACTING PROTEIN KINASE 23); kinase/ protein binding / protein serine/threonine kinase | chr1:10655270-10658524 FORWARDmoderately similar to ( 202) CIPK1_ORYSA CIPK-like protein 1 (EC 2.7.11.1) (OsCK1) - Oryza sativa (Rice)moderately similar to ( 202) loc_os03g20380 12003.m35603 protein CIPK-like prote…	Uncharacterized protein n=1 Tax=Hordeum vulgare var. distichum RepID=M0XVZ1_HORVD	CIPK-like protein 1, putative, expressed [Oryza sativa Japonica Group]	CIPK23, SnRK3.23, ATCIPK23, LKS1 | CBL-interacting protein kinase 23 | chr1:10655270-10658524 FORWARD LENGTH=482	CBL-interacting protein kinase 31 OS=Oryza sativa subsp. japonica GN=CIPK31 PE=1 SV=1				EC:2.7.11.0	C:cytoplasmic membrane-bounded vesicle; P:protein phosphorylation; F:ATP binding; P:signal transduction; F:protein serine/threonine kinase activity; C:mitochondrion	cbl-interacting protein kinase 31
hv_02_00083	1.21095	0.927304	-0.320846	-0.704692	-0.772296	0.00368285	30_3	signalling.calcium	weakly similar to ( 101) AT3G51850 | Symbols: CPK13 | CPK13; ATP binding / calcium ion binding / calmodulin-dependent protein kinase/ kinase/ protein kinase/ protein serine/threonine kinase/ protein tyrosine kinase | chr3:19232667-19235526 FORWARDweakly similar to ( 127) loc_os01g61590 12001.m12285 protein calcium-dependent protein kinase, isoform AK1, putative, expressed no original description	Uncharacterized protein n=2 Tax=Brachypodium distachyon RepID=I1HT26_BRADI	putative calcium dependent protein kinase [Oryza sativa Japonica Group]	CPK13 | calcium-dependent protein kinase 13 | chr3:19232667-19235526 FORWARD LENGTH=528	Calcium-dependent protein kinase 13 OS=Arabidopsis thaliana GN=CPK13 PE=1 SV=2				EC:2.7.11.0	C:plasma membrane; F:calcium ion binding; P:protein phosphorylation; F:ATP binding; F:protein serine/threonine kinase activity	calcium-dependent protein kinase family protein
hv_02_00094	-0.33033	0.681263	0.319972	-0.44515	-1.65119	3.10296e-05	29_4	protein.postranslational modification	weakly similar to ( 163) AT5G58380 | Symbols: CIPK10, PKS2, SIP1, SNRK3.8 | SIP1 (SOS3-INTERACTING PROTEIN 1); ATP binding / kinase/ protein kinase/ protein serine/threonine kinase | chr5:23597092-23598531 REVERSEweakly similar to ( 106) CIPK1_ORYSA CIPK-like protein 1 (EC 2.7.11.1) (OsCK1) - Oryza sativa (Rice)moderately similar to ( 222) loc_os07g48100 12007.m09025 protein CBL-interacting serin…	Uncharacterized protein n=6 Tax=Triticeae RepID=M0UEP2_HORVD	CBL-interacting protein kinase 2 [Oryza sativa Japonica Group]	CIPK10, PKS2, SIP1, SNRK3.8 | SOS3-interacting protein 1 | chr5:23597092-23598531 REVERSE LENGTH=479	CBL-interacting protein kinase 2 OS=Oryza sativa subsp. japonica GN=CIPK2 PE=2 SV=1				EC:2.7.11.0	P:negative regulation of abscisic acid mediated signaling pathway; P:protein phosphorylation; F:ATP binding; F:protein serine/threonine kinase activity	cbl-interacting protein kinase 2
hv_02_00106	-3.13995	-3.07559	-0.014623	1.06459	0.502934	5.30409e-08	29_4	protein.postranslational modification	moderately similar to ( 308) AT5G10270 | Symbols: CDKC;1 | CDKC;1 (Cyclin-dependent kinase C;1); kinase | chr5:3221715-3224674 REVERSEmoderately similar to ( 259) CDC22_PEA Cell division control protein 2 homolog 2 (EC 2.7.11.22) (EC 2.7.11.23) (Fragment) - Pisum sativum (Garden pea)moderately similar to ( 332) loc_os05g32360 12005.m27808 protein serine/threonine-protein kinase bur-1, putative, e…	Uncharacterized protein n=1 Tax=Hordeum vulgare var. distichum RepID=M0WS09_HORVD	unnamed protein product [Oryza sativa Japonica Group]	CDKC;1 | cyclin-dependent kinase C;1 | chr5:3221715-3224674 REVERSE LENGTH=505	Cyclin-dependent kinase C-1 OS=Oryza sativa subsp. japonica GN=CDKC-1 PE=2 SV=1				EC:2.7.11.0	P:response to virus; C:cytosol; P:protein phosphorylation; P:carpel development; F:protein serine/threonine kinase activity; C:nuclear body; F:ATP binding; P:regulation of viral reproduction; P:leaf development; P:mRNA processing; F:protein tyrosine kinase activity	cyclin-dependent kinase c-2-like
hv_02_00120	1.05923	0.851935	-0.0537101	-0.185677	-0.929308	0.00288125	30_3	signalling.calcium	moderately similar to ( 445) AT4G35310 | Symbols: CPK5, ATCPK5 | CPK5 (calmodulin-domain protein kinase 5); ATP binding / calcium ion binding / calmodulin-dependent protein kinase/ kinase/ protein kinase/ protein serine/threonine kinase | chr4:16802436-16804628 FORWARDmoderately similar to ( 378) CDPK_SOYBN Calcium-dependent protein kinase SK5 (EC 2.7.11.1) (CDPK) - Glycine max (Soybean)highly si…	Uncharacterized protein n=19 Tax=Poaceae RepID=I1J0Z2_BRADI	Os04g0584600 [Oryza sativa Japonica Group]	CPK5, ATCPK5 | calmodulin-domain protein kinase 5 | chr4:16802436-16804628 FORWARD LENGTH=556	Calcium-dependent protein kinase 4 OS=Solanum tuberosum GN=CPK4 PE=2 SV=1				EC:2.7.10.0; EC:2.7.11.0	F:protein tyrosine kinase activity; F:calcium ion binding; P:protein phosphorylation; F:ATP binding; F:protein serine/threonine kinase activity	calcium-dependent protein kinase
hv_02_00126	-0.0690241	-0.800068	-0.0858471	1.10305	3.17361	0.000431111	27_3_32	RNA.regulation of transcription.WRKY domain transcription factor family	weakly similar to ( 167) AT5G13080 | Symbols: WRKY75, ATWRKY75 | WRKY75; transcription factor | chr5:4149928-4151019 REVERSEweakly similar to ( 187) loc_os11g29870 12011.m06896 protein OsWRKY72 - Superfamily of rice TFs having WRKY and zinc finger domains, expressed no original description	Uncharacterized protein n=3 Tax=Hordeum vulgare var. distichum RepID=M0VRK2_HORVD	TPA_exp: WRKY transcription factor 72 [Oryza sativa (indica cultivar-group)]	WRKY75, ATWRKY75 | WRKY DNA-binding protein 75 | chr5:4149928-4151019 REVERSE LENGTH=145	Probable WRKY transcription factor 75 OS=Arabidopsis thaliana GN=WRKY75 PE=2 SV=1				-	F:sequence-specific DNA binding transcription factor activity; F:sequence-specific DNA binding; C:plastid; P:regulation of transcription, DNA-dependent	wrky transcription factor
hv_02_00140	-1.32443	-1.22103	-0.00315603	0.384181	0.725726	0.000744844	27_3_32	RNA.regulation of transcription.WRKY domain transcription factor family	very weakly similar to (82.4) AT3G56400 | Symbols: WRKY70, ATWRKY70 | WRKY70; transcription factor/ transcription repressor | chr3:20909082-20910409 REVERSEweakly similar to ( 145) loc_os05g49620 12005.m09032 protein OsWRKY19 - Superfamily of rice TFs having WRKY and zinc finger domains, expressed no original description	WRKY transcription factor 27 (Fragment) n=2 Tax=Hordeum vulgare RepID=B2KJ69_HORVD	unnamed protein product [Oryza sativa Japonica Group]	WRKY70, ATWRKY70 | WRKY DNA-binding protein 70 | chr3:20909082-20910409 REVERSE LENGTH=294	Probable WRKY transcription factor 70 OS=Arabidopsis thaliana GN=WRKY70 PE=2 SV=1				-	F:sequence-specific DNA binding transcription factor activity; F:sequence-specific DNA binding; P:regulation of transcription, DNA-dependent	wrky transcription factor partial
hv_02_00141	0.833052	0.956848	-0.606175	-0.163354	-1.55732	0.000112814	27_3_32	RNA.regulation of transcription.WRKY domain transcription factor family	very weakly similar to (99.4) AT4G11070 | Symbols: WRKY41, AtWRKY41 | WRKY41; transcription factor | chr4:6759303-6760763 FORWARDmoderately similar to ( 276) loc_os09g16510 12009.m04911 protein OsWRKY74 - Superfamily of rice TFs having WRKY and zinc finger domains, expressed no original description	WRKY transcription factor 28 (Fragment) n=1 Tax=Hordeum vulgare RepID=B2KJ70_HORVU	TPA_inf: WRKY transcription factor 74 [Oryza sativa (indica cultivar-group)]	WRKY41, AtWRKY41 | WRKY family transcription factor | chr4:6759303-6760763 FORWARD LENGTH=281	Probable WRKY transcription factor 46 OS=Arabidopsis thaliana GN=WRKY46 PE=2 SV=1				-	F:sequence-specific DNA binding transcription factor activity; F:sequence-specific DNA binding; P:regulation of transcription, DNA-dependent	wrky transcription factor partial
hv_02_00144	3.87026	3.49138	-0.164058	-0.123249	-1.29827	3.13774e-05	27_3_32	RNA.regulation of transcription.WRKY domain transcription factor family	weakly similar to ( 164) loc_os05g40060 12005.m83988 protein OsWRKY48 - Superfamily of rice TFs having WRKY and zinc finger domains, expressed no original description	WRKY transcription factor 31 (Fragment) n=1 Tax=Hordeum vulgare var. distichum RepID=B2KJ73_HORVD	TPA_inf: WRKY transcription factor 48 [Oryza sativa (indica cultivar-group)]		Probable WRKY transcription factor 70 OS=Arabidopsis thaliana GN=WRKY70 PE=2 SV=1				-	F:sequence-specific DNA binding transcription factor activity; F:sequence-specific DNA binding; C:plastid; P:regulation of transcription, DNA-dependent	wrky transcription factor 70
hv_02_00145	0.857365	1.18835	-0.0427132	-0.298315	-1.5312	0.000100258	27_3_32	RNA.regulation of transcription.WRKY domain transcription factor family	weakly similar to ( 174) loc_os05g25770 12005.m06869 protein OsWRKY45 - Superfamily of rice TFs having WRKY and zinc finger domains, expressed no original description	WRKY transcription factor 32 (Fragment) n=2 Tax=Hordeum vulgare var. distichum RepID=B2KJ74_HORVD	WRKY-type transcription factor 45-2 [Oryza sativa Indica Group]		Probable WRKY transcription factor 70 OS=Arabidopsis thaliana GN=WRKY70 PE=2 SV=1				-	F:sequence-specific DNA binding transcription factor activity; F:sequence-specific DNA binding; P:regulation of transcription, DNA-dependent	wrky45-like transcription factor
hv_02_00147	1.89968	1.95232	-0.211749	-0.65962	-0.231431	1.02967e-06	27_3_32	RNA.regulation of transcription.WRKY domain transcription factor family	very weakly similar to (85.1) AT2G40740 | Symbols: WRKY55, ATWRKY55 | WRKY55; transcription factor | chr2:16997177-16999276 FORWARDmoderately similar to ( 280) loc_os11g02480 12011.m04447 protein OsWRKY46 - Superfamily of rice TFs having WRKY and zinc finger domains, expressed no original description	Uncharacterized protein n=6 Tax=Triticeae RepID=M0VMS1_HORVD	WRKY DNA binding domain containing protein, expressed [Oryza sativa Japonica Group]	WRKY55, ATWRKY55 | WRKY DNA-binding protein 55 | chr2:16997177-16999276 FORWARD LENGTH=292	WRKY transcription factor 55 OS=Arabidopsis thaliana GN=WRKY55 PE=2 SV=1				-	F:sequence-specific DNA binding transcription factor activity; F:sequence-specific DNA binding; C:plastid; P:regulation of transcription, DNA-dependent	wrky dna binding domain containing expressed
hv_02_00151	2.59277	0.276059	-1.00138	-1.05392	-0.456652	0.00126633	27_3_32	RNA.regulation of transcription.WRKY domain transcription factor family	weakly similar to ( 114) AT1G13960 | Symbols: WRKY4 | WRKY4; DNA binding / transcription factor | chr1:4776622-4779043 FORWARDweakly similar to ( 119) loc_os12g01180 12012.m73988 protein OsWRKY57v2 - Superfamily of rice TFs having WRKY and zinc finger domains, expressed no original description	WRKY transcription factor 40 (Fragment) n=1 Tax=Hordeum vulgare var. distichum RepID=B2KJ80_HORVD	Os11g0102650 [Oryza sativa Japonica Group]	WRKY4 | WRKY DNA-binding protein 4 | chr1:4776622-4779043 FORWARD LENGTH=487	Probable WRKY transcription factor 3 OS=Arabidopsis thaliana GN=WRKY3 PE=2 SV=1				-	F:sequence-specific DNA binding transcription factor activity; F:sequence-specific DNA binding; C:plastid; P:regulation of transcription, DNA-dependent	wrky transcription factor 44-like
hv_02_00157	-3.21725	-2.78442	0.118525	1.78997	2.70098	5.77725e-07	27_3_32	RNA.regulation of transcription.WRKY domain transcription factor family	very weakly similar to (96.7) AT4G39410 | Symbols: WRKY13, ATWRKY13 | WRKY13; transcription factor | chr4:18332937-18334789 REVERSEweakly similar to ( 108) loc_os01g74140 12001.m13441 protein OsWRKY17 - Superfamily of rice TFs having WRKY and zinc finger domains, expressed no original description	WRKY transcription factor 36 (Fragment) n=1 Tax=Hordeum vulgare RepID=B2KJ86_HORVU	TPA_inf: WRKY transcription factor 17 [Oryza sativa (japonica cultivar-group)]	WRKY13, ATWRKY13 | WRKY DNA-binding protein 13 | chr4:18332937-18334789 REVERSE LENGTH=304	Probable WRKY transcription factor 57 OS=Arabidopsis thaliana GN=WRKY57 PE=2 SV=1				-	F:sequence-specific DNA binding transcription factor activity; F:sequence-specific DNA binding; P:regulation of transcription, DNA-dependent	probable wrky transcription factor 49-like
hv_02_00162	4.44904	1.09473	0.44493	-1.33586	-0.983735	3.7597e-05	27_3_32	RNA.regulation of transcription.WRKY domain transcription factor family	weakly similar to ( 166) AT1G80840 | Symbols: WRKY40, ATWRKY40 | WRKY40; transcription factor | chr1:30383834-30385356 FORWARDmoderately similar to ( 375) loc_os09g25060 12009.m05659 protein OsWRKY76 - Superfamily of rice TFs having WRKY and zinc finger domains, expressed no original description	Predicted protein n=6 Tax=Hordeum vulgare RepID=F2D744_HORVD	TPA_inf: WRKY transcription factor 76 [Oryza sativa (indica cultivar-group)]	WRKY40, ATWRKY40 | WRKY DNA-binding protein 40 | chr1:30383834-30385356 FORWARD LENGTH=302	Probable WRKY transcription factor 40 OS=Arabidopsis thaliana GN=WRKY40 PE=1 SV=1				-	P:regulation of transcription, DNA-dependent; F:sequence-specific DNA binding; F:sequence-specific DNA binding transcription factor activity; P:response to stress	wrky transcription factor 40
hv_02_00172	-0.262602	-1.25819	-0.260147	1.54423	0.967407	0.000106407	27_3_27	RNA.regulation of transcription.NAC domain transcription factor family	moderately similar to ( 241) AT3G15510 | Symbols: ATNAC2, ANAC056, NARS1 | ATNAC2 (ARABIDOPSIS NAC DOMAIN CONTAINING PROTEIN 2); transcription factor | chr3:5243696-5245037 FORWARDmoderately similar to ( 231) NAC68_ORYSA NAC domain-containing protein 68 (ONAC068) - Oryza sativa (Rice)moderately similar to ( 311) loc_os11g03300 12011.m04526 protein NAC domain transcription factor, putative, expres…	Predicted protein n=8 Tax=Triticeae RepID=F2DWE5_HORVD	NAC domain transcription factor, putative, expressed [Oryza sativa Japonica Group]	ATNAC2, ANAC056, NARS1, NAC2 | NAC domain containing protein 2 | chr3:5243696-5245037 FORWARD LENGTH=364	NAC transcription factor ONAC010 OS=Oryza sativa subsp. japonica GN=ONAC010 PE=2 SV=1				-	F:DNA binding; P:regulation of transcription, DNA-dependent	nac domain transcription factor
hv_02_00179	-2.70236	-2.39992	-0.0362946	0.439835	0.849712	5.53149e-07	34_13	transport.peptides and oligopeptides	highly similar to ( 791) AT1G65730 | Symbols: YSL7 | YSL7 (YELLOW STRIPE LIKE 7); oligopeptide transporter | chr1:24442639-24446122 FORWARDhighly similar to ( 927) loc_os02g42220 12002.m09259 protein transposon protein, putative, unclassified, expressed no original description	Uncharacterized protein n=4 Tax=Triticeae RepID=M0VTY6_HORVD	OSIGBa0153E02-OSIGBa0093I20.15 [Oryza sativa (indica cultivar-group)]	YSL7 | YELLOW STRIPE like 7 | chr1:24442639-24446122 FORWARD LENGTH=688	Probable metal-nicotianamine transporter YSL12 OS=Oryza sativa subsp. japonica GN=YSL12 PE=2 SV=2				-	P:transmembrane transport; C:plasma membrane	probable metal-nicotianamine transporter ysl12-like
hv_02_00180	-1.541	-0.0342345	0.880517	0.82179	-0.896395	5.30797e-07	34_13	transport.peptides and oligopeptides	weakly similar to ( 120) loc_os10g42870 12010.m21991 protein peptide transporter PTR2, putative, expressed no original description	Putative proton-dependent oligopeptide or low-affinity nitrate transporter (Fragment) n=1 Tax=Hordeum vulgare RepID=J7QBS4_HORVU	unnamed protein product [Oryza sativa Japonica Group]		Peptide transporter PTR2 OS=Arabidopsis thaliana GN=PTR2 PE=1 SV=1				-	C:membrane; P:oligopeptide transport; F:transporter activity	peptide transporter ptr2
hv_02_00181	7.62866	2.04258	-1.12816	-0.307221	-0.454708	1.36271e-07	34_13	transport.peptides and oligopeptides	weakly similar to ( 127) AT1G68570 | Symbols: | proton-dependent oligopeptide transport (POT) family protein | chr1:25746811-25750110 FORWARDmoderately similar to ( 220) loc_os05g33960 12005.m07628 protein peptide transporter PTR2, putative, expressed no original description	Predicted protein n=3 Tax=Hordeum vulgare RepID=F2CU96_HORVD	putative proton-dependent oligopeptide transporter (POT) [Oryza sativa Japonica Group]	| Major facilitator superfamily protein | chr1:25746811-25750110 FORWARD LENGTH=596	Probable nitrite transporter At1g68570 OS=Arabidopsis thaliana GN=At1g68570 PE=2 SV=1				-	C:membrane; P:oligopeptide transport; C:mitochondrion; F:transporter activity	probable nitrite transporter at1g68570-like
hv_02_00182	-1.87704	-0.0936381	0.694666	0.812997	-0.0270363	1.58708e-06	34_13	transport.peptides and oligopeptides	moderately similar to ( 322) AT2G02040 | Symbols: ATPTR2-B, NTR1, PTR2-B, PTR2, ATPTR2 | PTR2 (PEPTIDE TRANSPORTER 2); dipeptide transporter/ high affinity oligopeptide transporter/ nitrate transmembrane transporter/ peptide transporter/ transporter/ tripeptide transporter | chr2:487542-489707 FORWARDmoderately similar to ( 464) loc_os10g02210 12010.m03644 protein peptide transporter PTR2, putati…	Predicted protein n=7 Tax=Hordeum vulgare RepID=F2EKG9_HORVD	Os10g0110600 [Oryza sativa Japonica Group]	ATPTR2-B, NTR1, PTR2-B, PTR2, ATPTR2 | peptide transporter 2 | chr2:487542-489707 FORWARD LENGTH=585	Probable peptide/nitrate transporter At1g62200 OS=Arabidopsis thaliana GN=At1g62200 PE=2 SV=1				-	C:integral to membrane; P:oligopeptide transport; F:transporter activity	peptide transporter ptr2
hv_02_00187	-1.23562	-1.18234	1.17096	0.117168	0.420148	0.00431692	35_2	not assigned.unknown	no original description	Vignain n=1 Tax=Aegilops tauschii RepID=M8CGV0_AEGTA	Os01g0347600 [Oryza sativa Japonica Group]		Stem bromelain OS=Ananas comosus PE=1 SV=1					P:proteolysis; F:cysteine-type peptidase activity; F:peptidase activity	cysteine protease
hv_02002	1.11952	0.118384	0.0885795	-0.326079	-0.507111	4.20957e-05	35_2	not assigned.unknown	weakly similar to ( 124) loc_os07g20150 12007.m06401 protein expressed protein no original description	Putative uncharacterized protein P0680C01.9 n=1 Tax=Oryza sativa Japonica Group RepID=Q6YSV0_ORYSJ	unknown protein [Oryza sativa Japonica Group]	| methyltransferases;copper ion binding | chr1:23995996-23998625 FORWARD LENGTH=537						F:methyltransferase activity; P:translation; F:copper ion binding	copper ion binding methyltransferase
hv_02003	-2.87072	0.244104	1.339	0.322745	-0.719616	0.000396309	20_1	stress.biotic	weakly similar to ( 111) AT4G25790 | Symbols: | allergen V5/Tpx-1-related family protein | chr4:13122248-13123290 REVERSEweakly similar to ( 118) PR1_MEDTR Pathogenesis-related protein PR-1 precursor - Medicago truncatula (Barrel medic)weakly similar to ( 119) loc_os07g03690 12007.m04839 protein pathogenesis-related protein PRB1-2 precursor, putative no original description	Type-1 pathogenesis-related protein n=2 Tax=Triticeae RepID=Q40035_HORVU	putative pathogenesis-related protein [Oryza sativa Japonica Group]	| CAP (Cysteine-rich secretory proteins, Antigen 5, and Pathogenesis-related 1 protein) superfamily protein | chr4:13122248-13123290 REVERSE LENGTH=210	Pathogenesis-related protein PR-1 OS=Medicago truncatula GN=PR-1 PE=2 SV=1					C:cytoplasmic membrane-bounded vesicle	pathogenesis-related protein class i
hv_02023	-1.40035	-0.375702	0.865531	0.669802	0.120885	9.38564e-06	26_8	misc.nitrilases, *nitrile lyases, berberine bridge enzymes, reticuline oxidases, troponine reductases	moderately similar to ( 201) AT1G72970 | Symbols: HTH, EDA17 | HTH (HOTHEAD); FAD binding / aldehyde-lyase/ mandelonitrile lyase | chr1:27452872-27455706 FORWARDmoderately similar to ( 271) loc_os08g31030 12008.m07102 protein protein HOTHEAD precursor, putative, expressed no original description	Os08g0401500 protein n=2 Tax=Oryza sativa RepID=Q6Z290_ORYSJ	putative mandelonitrile lyase [Oryza sativa Japonica Group]	HTH, EDA17 | Glucose-methanol-choline (GMC) oxidoreductase family protein | chr1:27452872-27455706 FORWARD LENGTH=594	Protein HOTHEAD OS=Arabidopsis thaliana GN=HTH PE=1 SV=1					F:FAD binding; C:cytoplasmic membrane-bounded vesicle; F:oxidoreductase activity, acting on CH-OH group of donors; P:alcohol metabolic process	protein hothead
hv_02026	-0.823411	-0.535935	0.128715	1.58057	1.30174	0.00285619	35_2	not assigned.unknown	weakly similar to ( 137) loc_os08g31090 12008.m07107 protein expressed protein no original description	Putative uncharacterized protein n=1 Tax=Oryza sativa Indica Group RepID=A2YV12_ORYSI	unknown protein [Oryza sativa Japonica Group]							C:cytoplasmic membrane-bounded vesicle	hypothetical protein OsI_29162 [Oryza sativa Indica Group]
hv_02028	2.75125	4.46043	-0.441022	-0.819497	-0.179143	6.3511e-07	26_9	misc.glutathione S transferases	weakly similar to ( 144) AT2G30870 | Symbols: ATGSTF10, ERD13, ATGSTF4, GSTF10 | GSTF10 (HALIANA GLUTATHIONE S-TRANSFERASE PHI 10); copper ion binding / glutathione binding / glutathione transferase | chr2:13141490-13142392 FORWARDweakly similar to ( 125) GSTF1_TOBAC Glutathione S-transferase PARB (EC 2.5.1.18) (GST class-phi) - Nicotiana tabacum (Common tobacco)moderately similar to ( 382) loc_o…	Glutathione S-transferase n=3 Tax=Oryza sativa RepID=Q7XCK0_ORYSJ	glutathione S-transferase [Oryza sativa Japonica Group]	ATGSTF10, ERD13, ATGSTF4, GSTF10 | glutathione S-transferase PHI 10 | chr2:13141490-13142392 FORWARD LENGTH=215	Glutathione S-transferase ERD13 OS=Arabidopsis thaliana GN=ERD13 PE=1 SV=3					F:transferase activity	glutathione transferase14
hv_02033	-1.14502	-0.623678	1.16177	0.561433	-0.127489	2.85765e-06	34_16	transport.ABC transporters and multidrug resistance systems	moderately similar to ( 330) AT3G47780 | Symbols: ATATH6, ATH6 | ATATH6; ATPase, coupled to transmembrane movement of substances / transporter | chr3:17624500-17628972 FORWARDmoderately similar to ( 376) loc_os08g30770 12008.m07077 protein ATATH6, putative, expressed no original description	Putative uncharacterized protein Sb07g019540 n=1 Tax=Sorghum bicolor RepID=C5YKN9_SORBI	putative ABC transporter [Oryza sativa Japonica Group]	ATATH6, ATH6 | ABC2 homolog 6 | chr3:17624500-17628972 FORWARD LENGTH=935	ABC transporter A family member 7 OS=Arabidopsis thaliana GN=ABCA7 PE=1 SV=2					P:auxin biosynthetic process; F:ATPase activity; F:ATP binding; C:membrane; C:mitochondrion	abc transporter
hv_02035	-1.52221	-0.733722	0.0629512	0.496842	1.21911	0.00021589	31_4	cell.vesicle transport	weakly similar to ( 144) AT4G22540 | Symbols: ORP2A | ORP2A (OSBP(OXYSTEROL BINDING PROTEIN)-RELATED PROTEIN 2A); oxysterol binding / phosphoinositide binding | chr4:11860969-11863886 REVERSEweakly similar to ( 172) loc_os08g05870 12008.m04728 protein oxysterol-binding protein-related protein 6, putative, expressed no original description	Putative uncharacterized protein Sb07g003630 n=1 Tax=Sorghum bicolor RepID=C5YGY3_SORBI	putative oxysterol binding protein [Oryza sativa Japonica Group]	ORP2A | OSBP(oxysterol binding protein)-related protein 2A | chr4:11860969-11866108 REVERSE LENGTH=721	Oxysterol-binding protein-related protein 2A OS=Arabidopsis thaliana GN=ORP2A PE=2 SV=1					P:steroid metabolic process	oxysterol-binding protein
hv_02038	5.61901	3.37117	-0.0713489	-0.661105	-0.861286	2.50414e-06	34_13	transport.peptides and oligopeptides	weakly similar to ( 141) AT1G48370 | Symbols: YSL8 | YSL8 (YELLOW STRIPE LIKE 8); oligopeptide transporter | chr1:17874560-17877256 FORWARDweakly similar to ( 183) loc_os08g17830 12008.m05903 protein transposon protein, putative, unclassified no original description	Putative uncharacterized protein n=1 Tax=Oryza sativa Indica Group RepID=A2YTE8_ORYSI	putative iron-phytosiderophore transporter protein yellow stripe 1 [Oryza sativa Japonica Group]	YSL8 | YELLOW STRIPE like 8 | chr1:17874560-17877256 FORWARD LENGTH=724	Probable metal-nicotianamine transporter YSL17 OS=Oryza sativa subsp. japonica GN=YSL17 PE=2 SV=1					C:membrane	ysl17_orysj ame: full=probable metal-nicotianamine transporter ysl17 ame: full=protein yellow stripe like 17 short= 17
hv_02050	-1.38479	-2.15612	0.132304	3.61751	3.39875	4.49852e-06	29_2_1_2_2_34	protein.synthesis.ribosomal protein.eukaryotic.60S subunit.L34	weakly similar to ( 108) AT1G26880 | Symbols: | 60S ribosomal protein L34 (RPL34A) | chr1:9315798-9316681 REVERSEweakly similar to ( 109) RL34_PEA 60S ribosomal protein L34 - Pisum sativum (Garden pea)weakly similar to ( 110) loc_os08g33920 12008.m07382 protein 60S ribosomal protein L34, putative, expressed no original description	60S ribosomal protein L34 n=7 Tax=Apocrita RepID=E2A1C6_9HYME	putative ribosomal protein L34 [Oryza sativa Japonica Group]	| Ribosomal protein L34e superfamily protein | chr1:9315640-9316681 REVERSE LENGTH=120	60S ribosomal protein L34 OS=Aedes triseriatus GN=RpL34 PE=2 SV=3				EC:3.6.5.3	C:ribosome; F:structural constituent of ribosome; P:translation	60s ribosomal protein l34
hv_02051	1.65762	1.13508	-0.000507037	-0.331404	-0.735177	1.00339e-07	29_2_1_2_2_34	protein.synthesis.ribosomal protein.eukaryotic.60S subunit.L34	weakly similar to ( 175) AT1G69620 | Symbols: RPL34 | RPL34 (RIBOSOMAL PROTEIN L34); structural constituent of ribosome | chr1:26189900-26191081 FORWARDweakly similar to ( 180) RL34_TOBAC 60S ribosomal protein L34 - Nicotiana tabacum (Common tobacco)weakly similar to ( 190) loc_os08g33920 12008.m07382 protein 60S ribosomal protein L34, putative, expressed no original description	60S ribosomal protein L34 n=30 Tax=Magnoliophyta RepID=RL34_PEA	putative ribosomal protein L34 [Oryza sativa Japonica Group]	RPL34 | ribosomal protein L34 | chr1:26189900-26191081 FORWARD LENGTH=119	60S ribosomal protein L34 OS=Nicotiana tabacum GN=RPL34 PE=2 SV=1				EC:3.6.5.3	C:ribosome; F:structural constituent of ribosome; P:translation; C:mitochondrion	60s ribosomal protein l34
hv_02065	3.3024	-0.580124	-1.49691	-0.599445	1.34895	0.000692265	26_6	misc.O-methyl transferases	moderately similar to ( 379) AT5G54160 | Symbols: ATOMT1, OMT1 | ATOMT1 (O-METHYLTRANSFERASE 1); caffeate O-methyltransferase/ myricetin 3'-O-methyltransferase/ quercetin 3-O-methyltransferase | chr5:21982075-21984167 FORWARDmoderately similar to ( 465) OMT1_ORYSA Quercetin 3-O-methyltransferase 1 precursor (EC 2.1.1.76) (Flavonol 3-O-methyltransferase 1) - Oryza sativa (Rice)moderately similar t…	O-methyltransferase n=1 Tax=Hordeum vulgare RepID=Q8H0D1_HORVU	putative Caffeic acid 3-O-methyltransferase [Oryza sativa Japonica Group]	ATOMT1, OMT1 | O-methyltransferase 1 | chr5:21982075-21984167 FORWARD LENGTH=363	Quercetin 3-O-methyltransferase 1 OS=Oryza sativa subsp. japonica GN=ROMT-9 PE=1 SV=1				EC:2.1.1.6	F:catechol O-methyltransferase activity; F:protein dimerization activity	caffeic acid o-methyltransferase
hv_02072	0.951735	0.159284	0.100016	-0.469943	-0.672372	0.000395328	35_2	not assigned.unknown	very weakly similar to (80.5) AT3G55160 | Symbols: | EXPRESSED IN: 11 plant structures; EXPRESSED DURING: 4 anthesis, F mature embryo stage, petal differentiation and expansion stage, D bilateral stage, E expanded cotyledon stage; CONTAINS InterPro DOMAIN/s: HEAT (InterPro:IPR000357); Has 244 Blast hits to 237 proteins in 110 species: Archae - 0; Bacteria - 0; Metazoa - 124; Fungi - 72; Plants - …	Putative uncharacterized protein Sb07g004530 n=1 Tax=Sorghum bicolor RepID=C5YHI7_SORBI	putative death receptor interacting protein [Oryza sativa Japonica Group]	| unknown protein; EXPRESSED IN: 11 plant structures; EXPRESSED DURING: 4 anthesis, F mature embryo stage, petal differentiation and expansion stage, E expanded cotyledon stage, D bilateral stage; CONTAINS InterPro DOMAIN/s: Protein of unknown function DUF2428, death-receptor-like (InterPro:IPR019442); Has 357 Blast hits to 330 proteins in 163 species: Archae - 0; Bacteria - 0; Metazoa - 144; Fun…						C:mitochondrion	death receptor interacting protein
hv_02088	1.22734	0.387278	0.0126437	-0.369085	-0.588978	3.27514e-06	35_1	not assigned.no ontology	weakly similar to ( 116) loc_os08g31970 12008.m07191 protein expressed protein no original description	Os08g0414600 protein n=1 Tax=Oryza sativa Japonica Group RepID=Q6Z549_ORYSJ	unknown protein [Oryza sativa Japonica Group]							C:cytoplasmic membrane-bounded vesicle	Os08g0414600 [Oryza sativa Japonica Group]
hv_02090	0.707835	0.158843	-0.0798739	-0.486673	-0.932091	1.30659e-05	35_2	not assigned.unknown	weakly similar to ( 150) loc_os08g17610 12008.m05881 protein expressed protein no original description	Putative uncharacterized protein Sb10g025640 n=1 Tax=Sorghum bicolor RepID=C5Z6T9_SORBI	unknown protein [Oryza sativa Japonica Group]							C:mitochondrion	hypothetical protein SORBIDRAFT_10g025640 [Sorghum bicolor]
hv_02098	-3.28794	-1.53841	-0.118499	0.20319	0.629915	1.95121e-07	20_1_7	stress.biotic.PR-proteins	very weakly similar to (91.7) AT1G07390 | Symbols: AtRLP1 | protein binding | chr1:2269893-2274654 FORWARDmoderately similar to ( 203) loc_os08g16580 12008.m05779 protein receptor-like protein kinase precursor, putative, expressed no original description	Putative uncharacterized protein n=1 Tax=Zea mays RepID=C0PLM1_MAIZE	putative disease resistance protein [Oryza sativa Japonica Group]	AtRLP1, RLP1 | receptor like protein 1 | chr1:2269893-2274654 FORWARD LENGTH=1083	Probable LRR receptor-like serine/threonine-protein kinase At1g34110 OS=Arabidopsis thaliana GN=At1g34110 PE=2 SV=2					C:cytoplasmic part; C:intracellular membrane-bounded organelle	leucine rich repeat family protein
hv_02101	1.15635	0.154178	-0.131084	-0.0557149	-0.973695	0.00317278	27_3_67	RNA.regulation of transcription.putative transcription regulator	very weakly similar to (95.1) loc_os09g32930 12009.m22009 protein retrotransposon protein, putative, SINE subclass, expressed no original description	Asynapsis 1 n=1 Tax=Triticum aestivum RepID=A7TVU8_WHEAT	essential protein for meiotic synapsis [Oryza sativa Japonica Group]							C:nuclear chromosome; P:microsporogenesis; P:mitosis; P:zygotene; P:leptotene; P:synapsis; P:megasporogenesis	asynapsis 1
hv_02106	0.663477	0.0972058	0.0657306	-0.464481	-0.978639	0.000105251	27_4	RNA.RNA binding	weakly similar to ( 116) loc_os08g33120 12008.m62010 protein THO complex subunit 4, putative, expressed no original description	Putative uncharacterized protein Sb07g020860 n=2 Tax=Andropogoneae RepID=C5YL34_SORBI	putative transcriptional coactivator(DIP2) [Oryza sativa Japonica Group]							F:nucleic acid binding; F:nucleotide binding	hypothetical protein SORBIDRAFT_07g020860 [Sorghum bicolor]
hv_02107	1.78279	-0.54735	-0.129201	-0.171465	0.670478	0.000589813	35_2	not assigned.unknown	very weakly similar to (95.5) AT2G01620 | Symbols: MEE11 | MEE11 (maternal effect embryo arrest 11) | chr2:278204-279226 FORWARDweakly similar to ( 166) loc_os08g33140 12008.m07306 protein F-box domain containing protein, expressed no original description	Putative uncharacterized protein n=1 Tax=Zea mays RepID=B4FSX1_MAIZE	F-box protein family-like protein [Oryza sativa Japonica Group]	MEE11 | RNI-like superfamily protein | chr2:278204-279226 FORWARD LENGTH=292	F-box protein SKIP28 OS=Arabidopsis thaliana GN=SKIP28 PE=1 SV=1					F:electron carrier activity; F:iron-sulfur cluster binding	f-box protein family-like protein
hv_02108	1.30696	0.145662	0.00204531	-0.262568	-0.61278	1.3371e-05	29_5_11_4_3_2	protein.degradation.ubiquitin.E3.SCF.FBOX	weakly similar to ( 110) AT2G01620 | Symbols: MEE11 | MEE11 (maternal effect embryo arrest 11) | chr2:278204-279226 FORWARDmoderately similar to ( 209) loc_os08g33140 12008.m07306 protein F-box domain containing protein, expressed no original description	Putative uncharacterized protein Sb07g020870 n=1 Tax=Sorghum bicolor RepID=C5YL35_SORBI	F-box protein family-like protein [Oryza sativa Japonica Group]	MEE11 | RNI-like superfamily protein | chr2:278204-279226 FORWARD LENGTH=292	F-box protein SKIP28 OS=Arabidopsis thaliana GN=SKIP28 PE=1 SV=1					F:electron carrier activity; F:iron-sulfur cluster binding	f-box protein family-like protein
hv_02136	3.23449	2.10878	-0.0125653	-0.512674	-0.5027	1.65273e-05	27_3_67	RNA.regulation of transcription.putative transcription regulator	moderately similar to ( 248) AT5G55390 | Symbols: EDM2 | EDM2; transcription factor | chr5:22448152-22454414 REVERSEmoderately similar to ( 245) loc_os08g24946 12008.m62003 protein expressed protein no original description	Whole genome shotgun sequence of line PN40024, scaffold_90.assembly12x (Fragment) n=1 Tax=Vitis vinifera RepID=D7T856_VITVI	unknown protein [Oryza sativa Japonica Group]	EDM2 | ENHANCED DOWNY MILDEW 2 | chr5:22448152-22454414 REVERSE LENGTH=1297						F:binding	protein binding
hv_02161	1.41214	0.260914	0.558181	-0.385837	-0.452566	0.00144357	35_2	not assigned.unknown	very weakly similar to (94.0) AT1G31870 | Symbols: | unknown protein | chr1:11437269-11439821 FORWARDweakly similar to ( 124) loc_os08g08080 12008.m26809 protein expressed protein no original description	Os08g0178300 protein n=3 Tax=Oryza sativa RepID=Q6ZKE8_ORYSJ	unknown protein [Oryza sativa Japonica Group]	| unknown protein; FUNCTIONS IN: molecular_function unknown; INVOLVED IN: biological_process unknown; LOCATED IN: cytosol, nucleus; EXPRESSED IN: 25 plant structures; EXPRESSED DURING: 15 growth stages; CONTAINS InterPro DOMAIN/s: Protein of unknown function DUF2050, pre-mRNA-splicing factor (InterPro:IPR018609); Has 35333 Blast hits to 34131 proteins in 2444 species: Archae - 798; Bacteria - 224…							hypothetical protein OsJ_26249 [Oryza sativa Japonica Group]
hv_02194	0.0534975	1.61545	-1.06609	-0.908934	1.58512	5.88698e-05	35_2	not assigned.unknown	very weakly similar to (84.3) AT3G50150 | Symbols: | unknown protein | chr3:18595809-18597551 REVERSEmoderately similar to ( 238) loc_os08g26840 12008.m06697 protein expressed protein no original description	Os08g0356700 protein n=2 Tax=Oryza sativa RepID=Q6YZN1_ORYSJ	unknown protein [Oryza sativa Japonica Group]	| Plant protein of unknown function (DUF247) | chr3:18595809-18597551 REVERSE LENGTH=509							Os08g0356700 [Oryza sativa Japonica Group]
hv_02206	2.16165	1.42005	-0.0128463	-0.627013	-0.354452	1.58544e-06	2_2_2_4	major CHO metabolism.degradation.starch.D enzyme	highly similar to ( 512) AT2G04270 | Symbols: RNEE/G | RNEE/G (RNASE E/G-LIKE); endoribonuclease | chr2:1475753-1480014 FORWARDhighly similar to ( 720) loc_os08g23430 12008.m26488 protein catalytic/ ribonuclease, putative, expressed no original description	Os08g0323600 protein n=1 Tax=Oryza sativa Japonica Group RepID=Q6Z0E3_ORYSJ	putative endoribonuclease E [Oryza sativa Japonica Group]	RNEE/G | RNAse E/G-like | chr2:1474961-1480014 FORWARD LENGTH=1001	Ribonuclease E OS=Haemophilus influenzae GN=rne PE=3 SV=1					F:endoribonuclease activity; P:chloroplast organization; C:chloroplast; P:primary metabolic process	rnee g (rnase e g-like) endoribonuclease
hv_02207	1.98286	1.41862	-0.163389	-0.508627	-0.0915893	3.38722e-06	2_2_2_4	major CHO metabolism.degradation.starch.D enzyme	moderately similar to ( 289) loc_os08g23430 12008.m26488 protein catalytic/ ribonuclease, putative, expressed no original description	Os08g0323600 protein n=1 Tax=Oryza sativa Japonica Group RepID=Q6Z0E3_ORYSJ	putative endoribonuclease E [Oryza sativa Japonica Group]							F:catalytic activity	rnee g (rnase e g-like) endoribonuclease
hv_02208	1.95024	1.26994	-0.20106	-0.721259	-0.642929	0.00017517	2_2_2_4	major CHO metabolism.degradation.starch.D enzyme	weakly similar to ( 101) loc_os08g23430 12008.m26488 protein catalytic/ ribonuclease, putative, expressed no original description	Os08g0323600 protein n=1 Tax=Oryza sativa Japonica Group RepID=Q6Z0E3_ORYSJ	putative endoribonuclease E [Oryza sativa Japonica Group]							F:carbohydrate binding; F:ribonuclease activity; P:RNA processing; P:chloroplast organization; C:cytoplasm; P:carbohydrate metabolic process; F:catalytic activity; F:endoribonuclease activity; C:chloroplast	rnee g (rnase e g-like) endoribonuclease
hv_02217	-1.56976	-0.303416	-0.0267976	0.377909	2.63513	2.46607e-05	35_2	not assigned.unknown	weakly similar to ( 130) loc_os12g36830 12012.m07468 protein pathogenesis-related protein 10, putative, expressed no original description	Pathogenesis-related protein 10 n=1 Tax=Hordeum vulgare RepID=Q84QC7_HORVU	root specific pathogenesis-related protein 10 [Oryza sativa Japonica Group]							P:response to biotic stimulus; P:defense response	pathogenesis-related protein 10
hv_02218	-2.10313	-0.849507	-0.136104	0.299739	1.34042	0.00283193	35_2	not assigned.unknown	weakly similar to ( 154) loc_os12g36830 12012.m07468 protein pathogenesis-related protein 10, putative, expressed no original description	Pathogenesis-related protein 10 n=1 Tax=Hordeum vulgare RepID=Q84QC7_HORVU	root specific pathogenesis-related protein 10 [Oryza sativa Japonica Group]							P:response to biotic stimulus; P:defense response	pathogenesis-related protein 10
hv_02222	0.737692	-0.415255	0.549743	0.0518978	-1.46603	0.00342875	20_2_1	stress.abiotic.heat	weakly similar to ( 154) AT5G56010 | Symbols: HSP81-3 | HSP81-3; ATP binding / unfolded protein binding | chr5:22681410-22683911 FORWARDweakly similar to ( 158) HSP83_IPONI Heat shock protein 83 - Ipomoea nil (Japanese morning glory) (Pharbitis nil)weakly similar to ( 147) loc_os09g36420 12009.m06591 protein hsp90 protein, expressed no original description	Heat shock protein HSP 90-beta n=17 Tax=Euteleostomi RepID=HS90B_DANRE	heat shock protein 90 [Oryza sativa Japonica Group]	HSP81-2 | heat shock protein 81-2 | chr5:22686923-22689433 FORWARD LENGTH=728	Heat shock protein HSP 90-beta OS=Danio rerio GN=hsp90ab1 PE=2 SV=2					P:protein folding; C:cytoplasm; F:unfolded protein binding; F:ATP binding; P:response to stress	heat shock protein 90
hv_02226	-0.923903	-0.196527	0.00365512	0.563429	1.01973	1.65885e-06	2_2_1_3_2	major CHO metabolism.degradation.sucrose.invertases.cell wall	weakly similar to ( 113) AT1G55120 | Symbols: ATFRUCT5 | ATFRUCT5 (BETA-FRUCTOFURANOSIDASE 5); hydrolase, hydrolyzing O-glycosyl compounds / levanase | chr1:20566983-20569165 FORWARDmoderately similar to ( 260) INV4_ORYSA Beta-fructofuranosidase, insoluble isoenzyme 4 precursor (EC 3.2.1.26) (Sucrose hydrolase 4) (Invertase 4) (Cell wall beta-fructosidase 4) (OsCIN4) - Oryza sativa (Rice)moderate…	Beta-fructofuranosidase, insoluble isoenzyme 4 n=3 Tax=Oryza sativa RepID=INV4_ORYSJ	cell wall invertase [Oryza sativa Japonica Group]	FRUCT5 | beta-fructofuranosidase 5 | chr1:20566066-20569165 FORWARD LENGTH=579	Beta-fructofuranosidase, insoluble isoenzyme 4 OS=Oryza sativa subsp. japonica GN=CIN4 PE=2 SV=1				EC:3.2.1.0	F:hydrolase activity, hydrolyzing O-glycosyl compounds; P:carbohydrate metabolic process; C:cytoplasmic membrane-bounded vesicle	fructan exohydrolase
hv_02245	-1.30944	-0.376114	0.56712	0.339172	0.0556113	0.00317897	20_1	stress.biotic	weakly similar to ( 125) loc_os08g10440 12008.m05177 protein NBS-LRR disease resistance protein, putative, expressed no original description	Os08g0205150 protein n=2 Tax=Oryza sativa RepID=Q6ZCF9_ORYSJ	putative MLA1 [Oryza sativa Japonica Group]							F:ATP binding; P:apoptosis; P:defense response; F:nucleotide binding	Os08g0205150 [Oryza sativa Japonica Group]
hv_02246	-0.937673	-0.0844922	0.810294	0.408599	0.124324	0.00439557	20_1	stress.biotic	weakly similar to ( 162) loc_os08g10440 12008.m05177 protein NBS-LRR disease resistance protein, putative, expressed no original description	Os08g0205150 protein n=2 Tax=Oryza sativa RepID=Q6ZCF9_ORYSJ	putative MLA1 [Oryza sativa Japonica Group]							F:ATP binding; P:apoptosis; P:defense response; F:nucleotide binding	nb-arc domain containing protein
hv_02247	1.27015	0.102685	0.000790596	-0.439496	-0.873394	9.67363e-08	27_3_69	RNA.regulation of transcription.SET-domain transcriptional regulator family	very weakly similar to (97.4) AT2G19640 | Symbols: ASHR2 | ASHR2 (ASH1-RELATED PROTEIN 2) | chr2:8491401-8492597 FORWARDweakly similar to ( 149) loc_os08g10470 12008.m26614 protein expressed protein no original description	Os08g0205300 protein n=1 Tax=Oryza sativa Japonica Group RepID=Q6ZCF7_ORYSJ	SET-domain transcriptional regulator-like protein [Oryza sativa Japonica Group]							F:molecular_function; P:biological_process	set-domain transcriptional regulator-like protein
hv_02252	-1.11632	0.564539	0.159079	0.153363	-1.74743	0.000529901	17_5_1	hormone metabolism.ethylene.synthesis-degradation	weakly similar to ( 116) AT2G30830 | Symbols: | 2-oxoglutarate-dependent dioxygenase, putative | chr2:13132707-13134284 REVERSEvery weakly similar to (95.5) DV4H_CATRO Desacetoxyvindoline 4-hydroxylase (EC 1.14.11.20) - Catharanthus roseus (Rosy periwinkle) (Madagascar periwinkle)weakly similar to ( 151) loc_os08g30210 12008.m07023 protein 1-aminocyclopropane-1-carboxylate oxidase, putative, expr…	Putative uncharacterized protein Sb05g008860 n=1 Tax=Sorghum bicolor RepID=C5Y1V9_SORBI	putative 2-oxoglutarate-dependent oxygenase [Oryza sativa Japonica Group]	| 2-oxoglutarate (2OG) and Fe(II)-dependent oxygenase superfamily protein | chr2:13132707-13134284 REVERSE LENGTH=358	1-aminocyclopropane-1-carboxylate oxidase homolog 1 OS=Arabidopsis thaliana GN=At1g06620 PE=2 SV=1					P:oxidation reduction; F:oxidoreductase activity	2-oxoglutarate-dependent oxygenase
hv_02279	2.46272	-0.0292055	0.339969	0.0112658	-0.420805	0.00210143	29_2_2_3_1	protein.synthesis.ribosome biogenesis.Pre-rRNA processing and modifications.snoRNPs	weakly similar to ( 190) AT3G18610 | Symbols: ATRANGAP1, PARLL1 | ATRANGAP1 (RAN GTPASE-ACTIVATING PROTEIN 1); nucleic acid binding / nucleotide binding | chr3:6404270-6407822 REVERSEmoderately similar to ( 266) loc_os08g09350 12008.m05069 protein protein gar2, putative, expressed no original description	Os08g0192900 protein n=3 Tax=Oryza sativa RepID=Q6Z1C0_ORYSJ	putative nucleolin [Oryza sativa Japonica Group]	PARLL1, ATNUC-L2, NUC-L2 | nucleolin like 2 | chr3:6404270-6407822 REVERSE LENGTH=636	Nuclear localization sequence-binding protein OS=Saccharomyces cerevisiae GN=NSR1 PE=1 SV=1					F:binding	hypothetical protein OsI_28114 [Oryza sativa Indica Group]
hv_02281	-3.0357	-2.18856	0.23515	0.280414	1.795	1.17153e-05	29_5_11_4_3_2	protein.degradation.ubiquitin.E3.SCF.FBOX	weakly similar to ( 142) loc_os08g09460 12008.m05080 protein F-box domain containing protein no original description	F-box protein-like n=1 Tax=Oryza sativa Japonica Group RepID=Q6Z1A7_ORYSJ	F-box protein-like [Oryza sativa Japonica Group]		Putative F-box/LRR-repeat protein 23 OS=Arabidopsis thaliana GN=FBL23 PE=2 SV=1						ubiquitin-protein expressed
hv_02296	-2.94192	-2.39423	0.362434	0.459582	0.75337	8.61784e-05	20_2_99	stress.abiotic.unspecified	moderately similar to ( 225) AT5G39110 | Symbols: | germin-like protein, putative | chr5:15657802-15658584 REVERSEweakly similar to ( 195) GLP1_MESCR Germin-like protein precursor - Mesembryanthemum crystallinum (Common ice plant)moderately similar to ( 357) loc_os08g08990 12008.m05034 protein germin-like protein subfamily 1 member 11 precursor, putative, expressed no original description	GER4d n=12 Tax=Triticeae RepID=D4HR85_HORVD	putative germin A [Oryza sativa Japonica Group]	| RmlC-like cupins superfamily protein | chr5:15657802-15658584 REVERSE LENGTH=222	Germin-like protein 8-5 OS=Oryza sativa subsp. japonica GN=Os08g0189400 PE=2 SV=1					C:apoplast; F:manganese ion binding; F:nutrient reservoir activity	germin-like protein
hv_02300	-2.35488	-2.36766	0.0710684	0.805716	0.181389	6.52538e-05	20_2_99	stress.abiotic.unspecified	weakly similar to ( 197) AT5G39110 | Symbols: | germin-like protein, putative | chr5:15657802-15658584 REVERSEweakly similar to ( 183) GLP1_MESCR Germin-like protein precursor - Mesembryanthemum crystallinum (Common ice plant)moderately similar to ( 294) loc_os08g09080 12008.m05043 protein germin-like protein subfamily 1 member 11 precursor, putative, expressed no original description	Putative uncharacterized protein Sb07g005230 n=1 Tax=Sorghum bicolor RepID=C5YI11_SORBI	putative germin A [Oryza sativa Japonica Group]	| RmlC-like cupins superfamily protein | chr5:15657802-15658584 REVERSE LENGTH=222	Germin-like protein 8-11 OS=Oryza sativa subsp. japonica GN=Os08g0190100 PE=1 SV=1					C:cytoplasmic membrane-bounded vesicle; C:apoplast; F:nutrient reservoir activity; F:manganese ion binding	af141879_1germin-like protein 2 precursor
hv_02302	1.07001	0.390781	-0.0704079	-0.827214	-1.82104	5.02237e-06	35_2	not assigned.unknown	weakly similar to ( 170) loc_os08g09170 12008.m05052 protein expressed protein no original description	Os08g0190700 protein n=2 Tax=Oryza sativa RepID=Q6YZ90_ORYSJ	hypothetical protein [Oryza sativa Japonica Group]							C:mitochondrion; C:plastid	Os08g0190700 [Oryza sativa Japonica Group]
hv_02308	2.07675	1.2773	0.161325	-0.987495	-1.86061	1.29853e-05	27_2	RNA.transcription	moderately similar to ( 331) AT3G18090 | Symbols: NRPD2B | NRPD2b; DNA binding / DNA-directed RNA polymerase/ ribonucleoside binding | chr3:6195323-6200204 FORWARDmoderately similar to ( 489) loc_os08g07480 12008.m04886 protein DNA-directed RNA polymerase, putative, expressed no original description	DNA-directed RNA polymerase n=1 Tax=Oryza sativa Japonica Group RepID=A3BQ32_ORYSJ	putative DNA-dependent RNA polymerase II [Oryza sativa Japonica Group]	NRPD2B | nuclear RNA polymerase D2B | chr3:6195323-6200204 FORWARD LENGTH=1055	DNA-directed RNA polymerase II subunit RPB2 OS=Caenorhabditis elegans GN=rpb-2 PE=2 SV=2				EC:2.7.7.0	F:nucleotidyltransferase activity; F:binding	dna-dependent rna polymerase ii
hv_02309	1.89216	1.02303	0.145677	-0.577669	-1.02522	0.000618635	27_2	RNA.transcription	weakly similar to ( 112) AT3G23780 | Symbols: NRPD2A, DRD2, NRPD2, DMS2, NRPE2 | NRPD2A; DNA binding / DNA-directed RNA polymerase | chr3:8567971-8573819 REVERSEweakly similar to ( 165) loc_os04g54840 12004.m10376 protein NRPD2a, putative, expressed no original description	DNA-directed RNA polymerase n=1 Tax=Oryza sativa Japonica Group RepID=Q6YYK5_ORYSJ	putative DNA-dependent RNA polymerase II [Oryza sativa Japonica Group]	NRPD2A | nuclear RNA polymerase D2A | chr3:8567971-8573819 REVERSE LENGTH=1172					EC:2.7.7.6	P:transcription; F:DNA-directed RNA polymerase activity; F:ribonucleoside binding; F:DNA binding	dna-dependent rna polymerase ii
hv_02316	0.0377059	0.0596574	-0.598798	-0.726707	1.0359	0.000351027	29_2_1_2_2_82	protein.synthesis.ribosomal protein.eukaryotic.60S subunit.P2	very weakly similar to (92.8) loc_os08g15180 12008.m05641 protein 60S acidic ribosomal protein P2A, putative no original description	Putative 60S acidiic ribosomal protein P2A n=4 Tax=Oryza sativa RepID=Q6YW11_ORYSJ	putative 60S acidiic ribosomal protein P2A [Oryza sativa Japonica Group]			29	very weakly similar to (92.8) loc_os08g15180 12008.m05641 protein 60S acidic ribosomal protein P2A, putative no original description	protein.synthesis.ribosomal protein.eukaryotic.60S subunit.unknown			60s acidiic ribosomal protein p2a
hv_02322	1.9795	1.93193	-0.0690428	-1.0013	-2.93716	1.44046e-07	27_3_30	RNA.regulation of transcription.Trihelix, Triple-Helix transcription factor family	very weakly similar to (81.3) AT1G76890 | Symbols: GT2, AT-GT2 | GT2; transcription factor | chr1:28873211-28875203 REVERSEweakly similar to ( 113) loc_os02g01380 12002.m77761 protein expressed protein no original description	Putative uncharacterized protein Sb04g000520 n=1 Tax=Sorghum bicolor RepID=C5XRJ0_SORBI	putative GT-2 factor [Oryza sativa Japonica Group]	GT2, AT-GT2 | Duplicated homeodomain-like superfamily protein | chr1:28873211-28875203 REVERSE LENGTH=575						F:DNA binding	hypothetical protein SORBIDRAFT_04g000520 [Sorghum bicolor]
hv_02328	-1.092	1.72429	0.235519	-0.400613	0.0189714	1.11639e-06	10_7	cell wall.modification	moderately similar to ( 284) AT5G57550 | Symbols: XTR3 | XTR3 (XYLOGLUCAN ENDOTRANSGLYCOSYLASE 3); hydrolase, acting on glycosyl bonds / xyloglucan:xyloglucosyl transferase | chr5:23305055-23306384 REVERSEmoderately similar to ( 449) XTH8_ORYSA Xyloglucan endotransglycosylase/hydrolase protein 8 precursor (EC 2.4.1.207) (End-xyloglucan transferase) (OsXTH8) (OsXRT5) - Oryza sativa (Rice)moderatel…	Xyloglucan endotransglycosylase (XET) n=4 Tax=Triticeae RepID=P93670_HORVU	xyloglucan endotransglycosylase-related protein 5 [Oryza sativa Japonica Group]	XTR3, XTH25 | xyloglucan endotransglucosylase/hydrolase 25 | chr5:23305055-23306384 REVERSE LENGTH=284	Xyloglucan endotransglycosylase/hydrolase protein 8 OS=Oryza sativa subsp. japonica GN=XTH8 PE=1 SV=1				EC:2.4.1.207; EC:3.2.1.0	F:xyloglucan:xyloglucosyl transferase activity; F:hydrolase activity, hydrolyzing O-glycosyl compounds; C:cytoplasmic membrane-bounded vesicle; C:cell wall; P:cellular glucan metabolic process; C:apoplast	xyloglucan endotransglycosylase
hv_02329	-0.0214957	1.86909	0.409051	-0.23061	-0.0288671	1.40575e-07	10_7	cell wall.modification	moderately similar to ( 284) AT5G57550 | Symbols: XTR3 | XTR3 (XYLOGLUCAN ENDOTRANSGLYCOSYLASE 3); hydrolase, acting on glycosyl bonds / xyloglucan:xyloglucosyl transferase | chr5:23305055-23306384 REVERSEmoderately similar to ( 449) XTH8_ORYSA Xyloglucan endotransglycosylase/hydrolase protein 8 precursor (EC 2.4.1.207) (End-xyloglucan transferase) (OsXTH8) (OsXRT5) - Oryza sativa (Rice)moderatel…	Xyloglucan endotransglycosylase (XET) n=4 Tax=Triticeae RepID=P93670_HORVU	xyloglucan endotransglycosylase-related protein 5 [Oryza sativa Japonica Group]	XTR3, XTH25 | xyloglucan endotransglucosylase/hydrolase 25 | chr5:23305055-23306384 REVERSE LENGTH=284	Xyloglucan endotransglycosylase/hydrolase protein 8 OS=Oryza sativa subsp. japonica GN=XTH8 PE=1 SV=1				EC:2.4.1.207; EC:3.2.1.0	F:xyloglucan:xyloglucosyl transferase activity; F:hydrolase activity, hydrolyzing O-glycosyl compounds; C:cytoplasmic membrane-bounded vesicle; C:cell wall; P:cellular glucan metabolic process; C:apoplast	xyloglucan endotransglycosylase
hv_02330	1.42123	0.0849415	0.0203953	-0.685292	-1.75888	3.47476e-06	35_2	not assigned.unknown	weakly similar to ( 110) AT3G52630 | Symbols: | FUNCTIONS IN: molecular_function unknown; INVOLVED IN: biological_process unknown; LOCATED IN: cellular_component unknown; CONTAINS InterPro DOMAIN/s: Replication factor A protein 3 (InterPro:IPR013970), Nucleic acid-binding, OB-fold-like (InterPro:IPR016027); BEST Arabidopsis thaliana protein match is: unknown protein (TAIR:AT4G18590.1); Has 58 Bla…	Putative uncharacterized protein n=1 Tax=Oryza sativa Indica Group RepID=B8ABU0_ORYSI	replication protein A 14kDa [Oryza sativa Japonica Group]	| Nucleic acid-binding, OB-fold-like protein | chr3:19514184-19514596 FORWARD LENGTH=107						C:cytoplasmic membrane-bounded vesicle	pollen-specific protein like
hv_02340	0.90644	0.0685376	0.141163	-0.217385	-0.949126	2.89918e-05	35_1_5	not assigned.no ontology.pentatricopeptide (PPR) repeat-containing protein	weakly similar to ( 197) loc_os02g48122 12002.m33268 protein expressed protein no original description	Os02g0711100 protein n=2 Tax=Oryza sativa RepID=Q6ZFX5_ORYSJ	pentatricopeptide (PPR) repeat-containing protein-like [Oryza sativa Japonica Group]								pentatricopeptide repeat-containing
hv_02343	0.935529	1.17338	-0.0195878	-0.576904	-0.503638	2.9631e-08	34_3	transport.amino acids	moderately similar to ( 428) AT1G31830 | Symbols: | amino acid permease family protein | chr1:11418875-11420314 REVERSEhighly similar to ( 539) loc_os02g47210 12002.m09756 protein cationic amino acid transporter, putative, expressed no original description	Os02g0700500 protein n=2 Tax=Oryza sativa RepID=Q6Z8D0_ORYSJ	putative amino acid transporter [Oryza sativa Japonica Group]	| Amino acid permease family protein | chr1:11418875-11420314 REVERSE LENGTH=479						C:integral to membrane; F:cationic amino acid transmembrane transporter activity; P:amino acid transport; P:transmembrane transport	amino acid permease family protein
hv_02346	-0.973003	-0.756713	-0.0156968	0.151606	0.684005	4.93475e-05	35_1_5	not assigned.no ontology.pentatricopeptide (PPR) repeat-containing protein	weakly similar to ( 115) loc_os02g47360 12002.m09771 protein endonuclease, putative, expressed no original description	Putative endonuclease n=1 Tax=Phyllostachys edulis RepID=D3IVS3_9POAL	pentatricopeptide (PPR) repeat-containing protein-like [Oryza sativa Japonica Group]							C:plastid	putative endonuclease [Phyllostachys edulis]
hv_02354	-0.0162017	1.20184	0.574662	-1.13718	-1.9007	0.000529956	29_4_1_57	protein.postranslational modification.kinase.receptor like cytoplasmatic kinase VII	weakly similar to ( 108) AT2G39660 | Symbols: BIK1 | BIK1 (BOTRYTIS-INDUCED KINASE1); kinase | chr2:16531943-16533601 FORWARDweakly similar to ( 156) loc_os02g02600 12002.m05609 protein serine/threonine-protein kinase Cx32, chloroplast precursor, putative, expressed no original description	Predicted protein n=1 Tax=Populus trichocarpa RepID=B9H667_POPTR	putative protein kinase [Oryza sativa Japonica Group]	BIK1 | botrytis-induced kinase1 | chr2:16531943-16533601 FORWARD LENGTH=395	Serine/threonine-protein kinase BIK1 OS=Arabidopsis thaliana GN=BIK1 PE=1 SV=1					F:protein kinase activity; P:cellular metabolic process; F:nucleotide binding	protein kinase
hv_02362	-0.419303	-0.155031	-0.0668382	0.590331	3.47678	0.00195985	26_10	misc.cytochrome P450	weakly similar to ( 156) AT1G11680 | Symbols: CYP51G1, EMB1738, CYP51A2, CYP51 | CYP51G1 (CYTOCHROME P450 51G1); oxygen binding / sterol 14-demethylase | chr1:3938925-3940585 FORWARDweakly similar to ( 159) CP51_WHEAT Cytochrome P450 51 (EC 1.14.13.70) (CYPLI) (P450-LIA1) (Obtusifoliol 14-alpha demethylase) (Fragment) - Triticum aestivum (Wheat)weakly similar to ( 166) loc_os02g02230 12002.m05573…	Putative Cytochrome P450 n=1 Tax=Oryza sativa Japonica Group RepID=Q6ZH24_ORYSJ	putative Cytochrome P450 [Oryza sativa Japonica Group]	CYP51G1, EMB1738, CYP51A2, CYP51 | CYTOCHROME P450 51G1 | chr1:3938925-3940585 FORWARD LENGTH=488	Obtusifoliol 14-alpha demethylase (Fragment) OS=Triticum aestivum GN=CYP51 PE=2 SV=1				EC:2.1.1.0	C:cytoplasmic membrane-bounded vesicle; F:electron carrier activity; F:monooxygenase activity; F:heme binding; F:methyltransferase activity	cytochrome p450
hv_02373	-2.39858	-0.273521	0.0369775	0.301634	0.495641	5.29109e-07	29_5_11_4_2	protein.degradation.ubiquitin.E3.RING	weakly similar to ( 110) loc_os02g46340 12002.m09671 protein RING-H2 finger protein ATL3J, putative, expressed no original description	Putative uncharacterized protein Sb04g031430 n=1 Tax=Sorghum bicolor RepID=C5Y0U2_SORBI	putative RING finger 1 [Oryza sativa Japonica Group]							C:plastid; F:metal ion binding; F:zinc ion binding; F:protein binding	ring finger 1
hv_02379	0.0604181	0.74237	-1.20394	-1.20234	0.398079	9.30026e-05	35_2	not assigned.unknown	moderately similar to ( 465) AT1G73060 | Symbols: | unknown protein | chr1:27479027-27481258 FORWARDhighly similar to ( 544) loc_os02g02520 12002.m05601 protein expressed protein no original description	Putative uncharacterized protein Sb04g001270 n=2 Tax=Andropogoneae RepID=C5XSC0_SORBI	unknown protein [Oryza sativa Japonica Group]	LPA3 | Low PSII Accumulation 3 | chr1:27479027-27481258 FORWARD LENGTH=358						C:plastid	hypothetical protein SORBIDRAFT_04g001270 [Sorghum bicolor]
hv_02384	1.81156	1.27387	-0.114134	-0.438193	-0.570026	3.2486e-05	35_1_5	not assigned.no ontology.pentatricopeptide (PPR) repeat-containing protein	weakly similar to ( 141) AT2G01860 | Symbols: EMB975 | EMB975 (EMBRYO DEFECTIVE 975) | chr2:388283-389743 FORWARDweakly similar to ( 164) loc_os02g02590 12002.m33508 protein pentatricopeptide repeat protein PPR566-6, putative, expressed no original description	Pentatricopeptide repeat protein PPR566-6 n=2 Tax=Andropogoneae RepID=B6SYZ1_MAIZE	putative pentatricopeptide (PPR) repeat-containing protein [Oryza sativa Japonica Group]	EMB975 | Tetratricopeptide repeat (TPR)-like superfamily protein | chr2:388283-389743 FORWARD LENGTH=486	Pentatricopeptide repeat-containing protein At2g01860 OS=Arabidopsis thaliana GN=EMB975 PE=2 SV=1						pentatricopeptide repeat-containing protein
hv_02403	1.41754	0.0906997	-0.716564	-0.514016	-0.00941896	4.74513e-05	17_7_1_3	hormone metabolism.jasmonate.synthesis-degradation.allene oxidase synthase	weakly similar to ( 172) AT4G15440 | Symbols: HPL1, CYP74B2 | HPL1 (HYDROPEROXIDE LYASE 1); electron carrier/ heme binding / iron ion binding / monooxygenase | chr4:8835869-8838462 FORWARDweakly similar to ( 147) C74A3_ORYSA Cytochrome P450 74A3 (EC 4.2.1.92) (Allene oxide synthase 3) (Hydroperoxide dehydrase 3) - Oryza sativa (Rice)moderately similar to ( 364) loc_os02g02000 12002.m05550 protein…	Fatty acid hydroperoxide lyase n=1 Tax=Hordeum vulgare RepID=Q8L6L5_HORVU	hydroperoxide lyase [Oryza sativa Japonica Group]	HPL1, CYP74B2 | hydroperoxide lyase 1 | chr4:8835869-8838462 FORWARD LENGTH=384	Allene oxide synthase, chloroplastic OS=Linum usitatissimum GN=CYP74A PE=1 SV=1					F:heme binding; F:monooxygenase activity; F:electron carrier activity; F:lyase activity	hydroperoxide lyase
hv_02405	-1.56444	1.46532	1.71885	-0.555505	-1.84976	0.00297212	29_4_1_57	protein.postranslational modification.kinase.receptor like cytoplasmatic kinase VII	weakly similar to ( 116) loc_os02g02040 12002.m33504 protein protein kinase, putative, expressed no original description	Putative receptor protein kinase PERK1 n=1 Tax=Oryza sativa Japonica Group RepID=Q6Z8Z3_ORYSJ	putative receptor protein kinase PERK1 [Oryza sativa Japonica Group]							C:cytoplasmic membrane-bounded vesicle	receptor protein kinase perk1
hv_02407	-0.561007	3.20518	-0.0178169	0.118217	0.820667	0.000447708	30_2_11	signalling.receptor kinases.leucine rich repeat XI	very weakly similar to (94.4) AT4G28650 | Symbols: | leucine-rich repeat transmembrane protein kinase, putative | chr4:14144155-14147276 REVERSEweakly similar to ( 134) loc_os02g02140 12002.m05564 protein receptor protein kinase CLAVATA1 precursor, putative, expressed no original description	Os02g0111800 protein n=2 Tax=Oryza sativa RepID=Q6Z8Y3_ORYSJ	putative CLAVATA1 receptor kinase [Oryza sativa Japonica Group]	| Leucine-rich repeat transmembrane protein kinase family protein | chr4:14144155-14147276 REVERSE LENGTH=1013	Leucine-rich repeat receptor-like protein kinase PXL2 OS=Arabidopsis thaliana GN=PXL2 PE=2 SV=1					F:binding; F:protein kinase activity; C:cytoplasmic membrane-bounded vesicle; P:metabolic process; C:membrane	receptor protein kinase clavata1
hv_02413	3.22018	1.45238	-0.138188	-0.690948	-1.49902	1.92911e-07	28_1	DNA.synthesis/chromatin structure	weakly similar to ( 156) AT3G23890 | Symbols: TOPII, ATTOPII | TOPII (TOPOISOMERASE II); ATP binding / DNA binding / DNA topoisomerase (ATP-hydrolyzing)/ DNA topoisomerase/ DNA-dependent ATPase | chr3:8624931-8631106 FORWARDweakly similar to ( 181) TOP2_PEA DNA topoisomerase 2 (EC 5.99.1.3) (DNA topoisomerase II) (PsTopII) - Pisum sativum (Garden pea)moderately similar to ( 325) loc_os02g47150 12…	DNA topoisomerase 2 n=1 Tax=Oryza sativa Japonica Group RepID=Q6Z8D9_ORYSJ	putative DNA topoisomerase II [Oryza sativa Japonica Group]	TOPII, ATTOPII | topoisomerase II | chr3:8624931-8631106 FORWARD LENGTH=1438	DNA topoisomerase 2 OS=Pisum sativum GN=TOP2 PE=2 SV=1					F:binding; F:catalytic activity	dna topoisomerase ii
hv_02416	-2.65034	-2.06871	0.233293	0.471702	0.53407	0.0016611	33_99	development.unspecified	weakly similar to ( 108) AT5G23730 | Symbols: | nucleotide binding | chr5:8005286-8006392 FORWARDweakly similar to ( 194) loc_os02g02380 12002.m05587 protein SPA4, putative no original description	Putative COP1 n=2 Tax=Oryza sativa RepID=Q6Z7B5_ORYSJ	putative COP1 [Oryza sativa Japonica Group]	RUP2 | Transducin/WD40 repeat-like superfamily protein | chr5:8005286-8006392 FORWARD LENGTH=368						P:response to red or far red light	nucleotide binding
hv_02432	2.11436	1.51445	-1.01385	-0.253291	-0.17989	2.22346e-07	31_3	cell.cycle	weakly similar to ( 127) AT2G44740 | Symbols: CYCP4;1 | CYCP4;1 (cyclin p4;1); cyclin-dependent protein kinase | chr2:18442287-18443304 REVERSEweakly similar to ( 199) loc_os02g03294 12002.m05679 protein nuc-1 negative regulatory protein preg, putative, expressed no original description	PREG-like protein n=2 Tax=Oryza sativa RepID=Q6Z2N6_ORYSJ	PREG-like protein [Oryza sativa Japonica Group]	CYCP4;1 | cyclin p4;1 | chr2:18442287-18443304 REVERSE LENGTH=202	Cyclin-P4-1 OS=Oryza sativa subsp. japonica GN=CYCP4-1 PE=2 SV=1						preg-like protein
hv_02438	-2.04624	-1.35439	0.118694	0.448668	0.213902	0.000166232	28_99	DNA.unspecified	moderately similar to ( 427) AT5G35970 | Symbols: | DNA-binding protein, putative | chr5:14119060-14123078 REVERSEmoderately similar to ( 488) loc_os09g04440 12009.m21965 protein ATP binding protein, putative, expressed no original description	Putative uncharacterized protein n=3 Tax=Oryza sativa RepID=B9F204_ORYSJ	putative DNA helicase [Oryza sativa Japonica Group]	| P-loop containing nucleoside triphosphate hydrolases superfamily protein | chr5:14119060-14123078 REVERSE LENGTH=961					EC:3.6.1.15	P:auxin biosynthetic process; F:DNA binding; F:ATP binding; F:nucleoside-triphosphatase activity; C:plastid	dna helicase
hv_02439	-1.31202	-0.818008	0.205773	0.35006	0.142639	5.53532e-05	28_1	DNA.synthesis/chromatin structure	moderately similar to ( 452) AT5G35970 | Symbols: | DNA-binding protein, putative | chr5:14119060-14123078 REVERSEhighly similar to ( 548) loc_os02g47560 12002.m09790 protein DNA-binding protein SMUBP-2, putative, expressed no original description	Os02g0704300 protein n=1 Tax=Oryza sativa Japonica Group RepID=Q0DYB5_ORYSJ	putative DNA helicase [Oryza sativa Japonica Group]	| P-loop containing nucleoside triphosphate hydrolases superfamily protein | chr5:14119060-14123078 REVERSE LENGTH=961	DNA-binding protein SMUBP-2 OS=Mus musculus GN=Ighmbp2 PE=1 SV=1				EC:3.6.1.15	P:auxin biosynthetic process; F:DNA binding; F:ATP binding; F:nucleoside-triphosphatase activity; C:plastid	dna helicase
hv_02440	-2.66621	0.191441	0.010303	-0.0893498	0.301809	7.33897e-06	35_1	not assigned.no ontology	weakly similar to ( 107) AT4G36610 | Symbols: | hydrolase, alpha/beta fold family protein | chr4:17265545-17267274 REVERSEweakly similar to ( 161) loc_os02g47780 12002.m09812 protein catalytic/ hydrolase, putative, expressed no original description	Putative uncharacterized protein n=1 Tax=Zea mays RepID=B4FQ76_MAIZE	putative hydrolase [Oryza sativa Japonica Group]	| alpha/beta-Hydrolases superfamily protein | chr4:17265545-17267274 REVERSE LENGTH=317						F:hydrolase activity; P:cellular aromatic compound metabolic process	af480496_22 hydrolase
hv_02442	-1.85719	0.143523	0.615527	0.151008	-0.422798	8.23063e-07	21_2_1	redox.ascorbate and glutathione.ascorbate	highly similar to ( 616) AT3G27820 | Symbols: ATMDAR4, MDAR4 | MDAR4 (MONODEHYDROASCORBATE REDUCTASE 4); monodehydroascorbate reductase (NADH) | chr3:10315249-10317881 FORWARDmoderately similar to ( 429) MDAR_PEA Monodehydroascorbate reductase (EC 1.6.5.4) (MDAR) (Ascorbate free radical reductase) (AFR reductase) - Pisum sativum (Garden pea)highly similar to ( 775) loc_os02g47800 12002.m09814 pro…	Monodehydroascorbate reductase, cytoplasmic isoform 2 n=3 Tax=Andropogoneae RepID=B6TAN0_MAIZE	putative cytosolic monodehydroascorbate reductase [Oryza sativa Japonica Group]	ATMDAR4, MDAR4 | monodehydroascorbate reductase 4 | chr3:10315249-10317881 FORWARD LENGTH=488	Probable monodehydroascorbate reductase, cytoplasmic isoform 2 OS=Arabidopsis thaliana GN=At3g27820 PE=2 SV=1				EC:1.6.5.4	F:FAD binding; P:electron transport chain; F:disulfide oxidoreductase activity; F:monodehydroascorbate reductase (NADH) activity	monodehydroascorbate reductase
hv_02465	2.21658	1.43832	-0.426363	0.350349	-0.360012	0.000638638	35_2	not assigned.unknown	weakly similar to ( 114) loc_os08g38790 12008.m07862 protein conserved hypothetical protein no original description	Putative uncharacterized protein B1142B04.33 n=1 Tax=Oryza sativa Japonica Group RepID=Q7F8V1_ORYSJ	hypothetical protein [Oryza sativa Japonica Group]							C:membrane	hypothetical protein SORBIDRAFT_07g028590 [Sorghum bicolor]
hv_02489	1.59891	0.063556	0.612525	-0.297711	-1.19498	0.000984422	35_1_5	not assigned.no ontology.pentatricopeptide (PPR) repeat-containing protein	very weakly similar to (90.9) AT2G44880 | Symbols: | pentatricopeptide (PPR) repeat-containing protein | chr2:18505239-18506906 FORWARDvery weakly similar to (94.7) loc_os08g39130 12008.m07895 protein CRR4, putative, expressed no original description	Putative uncharacterized protein n=1 Tax=Oryza sativa Japonica Group RepID=A3BML6_ORYSJ	pentatricopeptide (PPR) repeat-containing protein-like [Oryza sativa Japonica Group]	| Pentatricopeptide repeat (PPR-like) superfamily protein | chr2:18505239-18506906 FORWARD LENGTH=555	Pentatricopeptide repeat-containing protein At2g44880 OS=Arabidopsis thaliana GN=PCMP-E9 PE=2 SV=2					F:binding	pentatricopeptide repeat-containing protein
hv_02492	-1.31157	-1.37261	0.102765	0.622227	1.5976	0.00278168	20_2_1	stress.abiotic.heat	moderately similar to ( 280) AT5G52640 | Symbols: HSP81-1, ATHS83, HSP81.1, HSP83, ATHSP90.1 | ATHSP90.1 (HEAT SHOCK PROTEIN 90.1); ATP binding / unfolded protein binding | chr5:21352542-21355147 FORWARDmoderately similar to ( 274) HSP81_ORYSA Heat shock protein 81-1 (HSP81-1) (Heat shock protein 82) - Oryza sativa (Rice)moderately similar to ( 274) loc_os08g39140 12008.m080203 protein heat shock…	Heat shock protein 90 n=1 Tax=Panonychus citri RepID=F1CGQ9_9ACAR	heat shock protein 82 [Oryza sativa Japonica Group]	HSP81-1, ATHS83, HSP81.1, HSP83, ATHSP90.1, AtHsp90-1, HSP90.1 | heat shock protein 90.1 | chr5:21352542-21355147 FORWARD LENGTH=705	Heat shock protein HSP 90-beta OS=Rattus norvegicus GN=Hsp90ab1 PE=1 SV=4					P:protein folding; C:cytoplasm; F:unfolded protein binding; F:ATP binding; P:response to stress	heat shock protein 90
hv_02497	-1.34715	0.0648187	0.83827	0.18867	-0.876196	3.98036e-05	35_2	not assigned.unknown	moderately similar to ( 240) AT2G42320 | Symbols: | nucleolar protein gar2-related | chr2:17628102-17630657 FORWARDmoderately similar to ( 290) loc_os08g39490 12008.m080206 protein expressed protein no original description	Putative uncharacterized protein Sb02g028255 n=1 Tax=Sorghum bicolor RepID=C5X3W0_SORBI	unknown protein [Oryza sativa Japonica Group]	| nucleolar protein gar2-related | chr2:17628102-17630657 FORWARD LENGTH=669							hypothetical protein SORBIDRAFT_02g028255 [Sorghum bicolor]
hv_02500	1.98318	1.2909	-0.00911077	-0.289273	-0.508065	1.17782e-07	29_2_1_2_2_31	protein.synthesis.ribosomal protein.eukaryotic.60S subunit.L31	weakly similar to ( 165) AT5G56710 | Symbols: | 60S ribosomal protein L31 (RPL31C) | chr5:22944003-22944767 REVERSEweakly similar to ( 163) RL31_PANGI 60S ribosomal protein L31 - Panax ginseng (Korean ginseng)weakly similar to ( 189) loc_os08g39500 12008.m07931 protein 60S ribosomal protein L31, putative, expressed no original description	Os06g0319700 protein n=6 Tax=Poaceae RepID=Q5Z9Z8_ORYSJ	putative 60S ribosomal protein L31 [Oryza sativa Japonica Group]	| Ribosomal protein L31e family protein | chr5:22944003-22944767 REVERSE LENGTH=119	60S ribosomal protein L31 OS=Perilla frutescens GN=RPL31 PE=2 SV=1				EC:3.6.5.3	C:ribosome; F:structural constituent of ribosome; P:translation	60s ribosomal protein l31
hv_02503	-1.55173	-1.83653	0.901012	0.263771	0.487845	0.00276229	30_4_1	signalling.phosphinositides.phosphatidylinositol-4-phosphate 5-kinase	weakly similar to ( 167) loc_os04g59540 12004.m10829 protein phosphatidylinositol-4-phosphate 5-Kinase family protein, expressed no original description	Putative uncharacterized protein Sb06g034080 n=1 Tax=Sorghum bicolor RepID=C5YB50_SORBI	phosphatidylinositol 3,5-kinase-like [Oryza sativa Japonica Group]							F:ATP binding; P:cellular protein metabolic process; P:phosphatidylinositol metabolic process; F:phosphatidylinositol phosphate kinase activity; F:protein binding	hypothetical protein OsJ_16746 [Oryza sativa Japonica Group]
hv_02516	4.64186	2.28041	-1.23268	-1.66976	0.247504	3.96973e-07	26_3_2	misc.gluco-, galacto- and mannosidases.beta-galactosidase	moderately similar to ( 208) AT2G16730 | Symbols: BGAL13 | BGAL13; beta-galactosidase | chr2:7261986-7266105 REVERSEweakly similar to ( 160) BGAL_ASPOF Beta-galactosidase precursor (EC 3.2.1.23) (Lactase) - Asparagus officinalis (Garden asparagus)moderately similar to ( 357) loc_os08g43570 12008.m08331 protein beta-galactosidase precursor, putative, expressed no original description	Beta-galactosidase n=2 Tax=Andropogoneae RepID=C5YH28_SORBI	putative glycosyl hydrolase family 35 (beta-galactosidase) [Oryza sativa Japonica Group]	BGAL13 | glycosyl hydrolase family 35 protein | chr2:7261986-7266105 REVERSE LENGTH=848	Beta-galactosidase 11 OS=Oryza sativa subsp. japonica GN=Os08g0549200 PE=2 SV=1				EC:3.2.1.23	P:carbohydrate metabolic process; C:cytoplasmic membrane-bounded vesicle; F:beta-galactosidase activity; F:sugar binding; F:cation binding	beta-galactosidase 11
hv_02518	1.16635	0.475947	-0.20259	-0.303728	-0.808856	7.47331e-05	11_1_12	lipid metabolism.FA synthesis and FA elongation.ACP protein	weakly similar to ( 118) AT1G54580 | Symbols: ACP2 | ACP2 (ACYL CARRIER PROTEIN 2); acyl carrier | chr1:20389572-20390770 FORWARDmoderately similar to ( 218) ACP2_HORVU Acyl carrier protein 2, chloroplast precursor (Acyl carrier protein II) (ACP II) - Hordeum vulgare (Barley)weakly similar to ( 166) loc_os08g43580 12008.m26784 protein acyl carrier protein 3, chloroplast precursor, putative, expre…	Acyl carrier protein 2, chloroplastic n=1 Tax=Hordeum vulgare RepID=ACP2_HORVU	putative acyl carrier protein III, chloroplast precursor (ACP III) [Oryza sativa Japonica Group]	ACP2 | acyl carrier protein 2 | chr1:20389572-20390770 FORWARD LENGTH=136	Acyl carrier protein 2, chloroplastic OS=Hordeum vulgare GN=ACL1.2 PE=1 SV=2					P:fatty acid biosynthetic process; F:acyl carrier activity; F:cofactor binding; C:chloroplast; F:phosphopantetheine binding	acyl carrier protein 3
hv_02522	-0.389625	-0.197083	0.0544729	1.84486	1.87669	0.000605048	29_5_11_4_2	protein.degradation.ubiquitin.E3.RING	very weakly similar to (92.8) AT2G17730 | Symbols: | zinc finger (C3HC4-type RING finger) family protein | chr2:7704142-7705312 FORWARDweakly similar to ( 121) loc_os08g43670 12008.m08341 protein RING-H2 finger protein ATL2B, putative, expressed no original description	Os08g0550400 protein n=3 Tax=Oryza sativa RepID=Q6ZJI1_ORYSJ	putative NEP1-interacting protein [Oryza sativa Japonica Group]	NIP2 | NEP-interacting protein 2 | chr2:7704142-7705312 FORWARD LENGTH=241	NEP1-interacting protein 2 OS=Arabidopsis thaliana GN=NIP2 PE=1 SV=1					F:binding; C:plastid	ring-h2 finger protein atl2b
hv_02546	-1.70252	-0.00137965	-0.442778	0.30525	1.24708	1.58397e-07	26_13	misc.acid and other phosphatases	moderately similar to ( 426) AT4G24890 | Symbols: ATPAP24, PAP24 | PAP24 (PURPLE ACID PHOSPHATASE 24); acid phosphatase/ protein serine/threonine phosphatase | chr4:12811510-12814440 REVERSEhighly similar to ( 515) NPP_HORVU Nucleotide pyrophosphatase/phosphodiesterase (EC 3.-.-.-) (Fragments) - Hordeum vulgare (Barley)highly similar to ( 512) loc_os08g41880 12008.m08166 protein nucleotide pyroph…	Nucleotide pyrophosphatase/phosphodiesterase (Fragments) n=1 Tax=Hordeum vulgare RepID=NPP_HORVU	putative diphosphonucleotide phosphatase [Oryza sativa Japonica Group]	ATPAP24, PAP24 | purple acid phosphatase 24 | chr4:12811510-12814440 REVERSE LENGTH=615	Nucleotide pyrophosphatase/phosphodiesterase (Fragments) OS=Hordeum vulgare GN=npp PE=1 SV=2				EC:3.1.3.2	F:metal ion binding; F:acid phosphatase activity; C:chloroplast	npp_horvu ame: full=nucleotide pyrophosphatase phosphodiesterase
hv_02556	1.42177	0.971106	-0.140149	-0.964481	-1.04628	0.000104394	35_2	not assigned.unknown	very weakly similar to (96.7) loc_os08g02580 12008.m04401 protein conserved hypothetical protein no original description	Putative uncharacterized protein Sb07g002010 n=1 Tax=Sorghum bicolor RepID=C5YMH3_SORBI	hypothetical protein [Oryza sativa Japonica Group]								hypothetical protein SORBIDRAFT_07g002010 [Sorghum bicolor]
hv_02557	0.983188	0.168124	-1.15469	-1.06163	0.537223	0.000180206	35_2	not assigned.unknown	very weakly similar to (95.9) loc_os08g02620 12008.m04405 protein conserved hypothetical protein no original description	Os08g0119700 protein n=3 Tax=Oryza sativa RepID=Q0J8C8_ORYSJ	hypothetical protein [Oryza sativa Japonica Group]							C:chloroplast	Os08g0119700 [Oryza sativa Japonica Group]
hv_02565	-3.68953	0.195553	0.120826	0.0752344	-0.557089	0.000483153	29_5_3	protein.degradation.cysteine protease	moderately similar to ( 431) AT5G50260 | Symbols: | cysteine proteinase, putative | chr5:20455605-20456862 FORWARDmoderately similar to ( 426) CYSEP_RICCO Vignain precursor (EC 3.4.22.-) (Cysteine endopeptidase) - Ricinus communis (Castor bean)highly similar to ( 513) loc_os08g44270 12008.m08400 protein vignain precursor, putative, expressed no original description	Papain-like cysteine proteinase n=1 Tax=Hordeum vulgare subsp. vulgare RepID=B4ESF2_HORVD	putative cysteine proteinase [Oryza sativa Japonica Group]	| Cysteine proteinases superfamily protein | chr5:20455605-20456862 FORWARD LENGTH=361	Thiol protease SEN102 OS=Hemerocallis sp. GN=SEN102 PE=2 SV=1				EC:3.4.22.0	C:cytoplasmic membrane-bounded vesicle; F:cysteine-type endopeptidase activity; P:proteolysis; C:endoplasmic reticulum	papain-like cysteine proteinase
hv_02566	-3.02876	0.560308	0.0951451	0.253931	-0.804306	4.24899e-05	29_5_3	protein.degradation.cysteine protease	moderately similar to ( 434) AT5G50260 | Symbols: | cysteine proteinase, putative | chr5:20455605-20456862 FORWARDmoderately similar to ( 427) CYSEP_RICCO Vignain precursor (EC 3.4.22.-) (Cysteine endopeptidase) - Ricinus communis (Castor bean)highly similar to ( 518) loc_os08g44270 12008.m08400 protein vignain precursor, putative, expressed no original description	Papain-like cysteine proteinase n=1 Tax=Hordeum vulgare subsp. vulgare RepID=B4ESF2_HORVD	putative cysteine proteinase [Oryza sativa Japonica Group]	| Cysteine proteinases superfamily protein | chr5:20455605-20456862 FORWARD LENGTH=361	Thiol protease SEN102 OS=Hemerocallis sp. GN=SEN102 PE=2 SV=1				EC:3.4.22.0	C:cytoplasmic membrane-bounded vesicle; F:cysteine-type endopeptidase activity; P:proteolysis; C:endoplasmic reticulum	papain-like cysteine proteinase
hv_02567	-1.6895	0.12291	-0.0999311	0.292195	-0.0523405	3.48613e-06	35_2	not assigned.unknown	no original description	Papain-like cysteine proteinase n=1 Tax=Hordeum vulgare subsp. vulgare RepID=B4ESF2_HORVD	putative cysteine proteinase [Oryza sativa Japonica Group]						EC:3.4.22.0	C:cytoplasmic membrane-bounded vesicle; P:proteolysis; F:cysteine-type endopeptidase activity	papain-like cysteine proteinase
hv_02570	0.73905	2.02254	-0.387499	-0.84757	-0.102952	4.17077e-06	27_4	RNA.RNA binding	moderately similar to ( 261) AT4G24770 | Symbols: RBP31, ATRBP31, CP31, ATRBP33 | RBP31 (31-KDA RNA BINDING PROTEIN); RNA binding / poly(U) binding | chr4:12766223-12767952 REVERSEmoderately similar to ( 275) ROC4_NICSY 31 kDa ribonucleoprotein, chloroplast precursor - Nicotiana sylvestris (Wood tobacco)moderately similar to ( 340) loc_os08g44290 12008.m08402 protein ribonucleoprotein, chloroplas…	Cp31BHv n=1 Tax=Hordeum vulgare RepID=O81988_HORVU	putative nucleic acid-binding protein [Oryza sativa Japonica Group]	RBP31, ATRBP31, CP31, ATRBP33 | 31-kDa RNA binding protein | chr4:12766223-12767952 REVERSE LENGTH=329	31 kDa ribonucleoprotein, chloroplastic OS=Nicotiana sylvestris PE=1 SV=1					F:nucleic acid binding; C:ribonucleoprotein complex; F:nucleotide binding; C:plastid	nucleic acid-binding protein
hv_02575	3.30249	1.18806	-0.495599	-0.328436	-0.0138714	1.85809e-08	11_9_4_13	lipid metabolism.lipid degradation.beta-oxidation.acyl CoA reductase	weakly similar to ( 128) AT3G44540 | Symbols: FAR4 | FAR4 (FATTY ACID REDUCTASE 4); binding / catalytic/ oxidoreductase, acting on the CH-CH group of donors | chr3:16124079-16127644 FORWARDweakly similar to ( 192) loc_os08g44360 12008.m08409 protein male sterility protein 2, putative, expressed no original description	Fatty acyl coA reductase n=2 Tax=Triticum aestivum RepID=Q8L4C3_WHEAT	putative fatty acyl coA reductase [Oryza sativa Japonica Group]	FAR4 | fatty acid reductase 4 | chr3:16124079-16127769 FORWARD LENGTH=493	Probable fatty acyl-CoA reductase 4 OS=Arabidopsis thaliana GN=FAR4 PE=2 SV=1					F:catalytic activity; P:metabolic process; F:binding	fatty acyl coa reductase
hv_02576	-0.391129	1.11364	0.50585	-0.105137	-0.548798	2.9141e-06	23_2_1_2	nucleotide metabolism.degradation.pyrimidine.uridine nucleosidase	moderately similar to ( 486) AT2G36310 | Symbols: URH1 | URH1 (URIDINE-RIBOHYDROLASE 1); adenosine nucleosidase/ hydrolase/ inosine nucleosidase/ uridine nucleosidase | chr2:15224692-15226633 REVERSEhighly similar to ( 592) loc_os08g44370 12008.m26790 protein pyrimidine-specific ribonucleoside hydrolase rihA, putative, expressed no original description	Probable uridine nucleosidase 1 n=1 Tax=Oryza sativa Japonica Group RepID=URH1_ORYSJ	putative inosine-uridine nucleoside N-ribohydrolase [Oryza sativa Japonica Group]	URH1 | uridine-ribohydrolase 1 | chr2:15224692-15226633 REVERSE LENGTH=336	Probable uridine nucleosidase 1 OS=Oryza sativa subsp. japonica GN=URH1 PE=2 SV=1					F:hydrolase activity	pyrimidine-specific ribonucleoside hydrolase riha
hv_02582	-1.05424	-1.77065	-0.0420338	2.1009	2.43463	2.9268e-05	30_3	signalling.calcium	very weakly similar to (88.2) AT5G04170 | Symbols: | calcium-binding EF hand family protein | chr5:1145579-1147519 FORWARDweakly similar to ( 142) loc_os08g44390 12008.m26857 protein grancalcin, putative, expressed no original description	Os08g0558100 protein n=2 Tax=Oryza sativa RepID=Q6YZJ1_ORYSJ	putative fiber protein Fb1 [Oryza sativa Japonica Group]	| Calcium-binding EF-hand family protein | chr5:1145579-1147519 FORWARD LENGTH=354	Probable calcium-binding protein CML50 OS=Arabidopsis thaliana GN=CML50 PE=2 SV=1					F:calcium ion binding	ef-hand calcium binding
hv_02591	-1.29884	-1.02615	0.0646172	0.338884	0.791913	0.000142265	35_2	not assigned.unknown	very weakly similar to (96.7) AT5G51920 | Symbols: | catalytic/ pyridoxal phosphate binding | chr5:21097202-21098914 REVERSEweakly similar to ( 127) loc_os08g43180 12008.m08292 protein expressed protein no original description	Putative uncharacterized protein n=1 Tax=Oryza sativa Indica Group RepID=B8B9C3_ORYSI	unknown protein [Oryza sativa Japonica Group]	| Pyridoxal phosphate (PLP)-dependent transferases superfamily protein | chr5:21097202-21098914 REVERSE LENGTH=570						P:metabolic process; F:pyridoxal phosphate binding; F:catalytic activity	molybdopterin cofactor
hv_02618	1.35204	0.258419	-0.1101	-0.500342	-1.32484	6.53766e-05	27_3_62	RNA.regulation of transcription.Nucleosome/chromatin assembly factor group	very weakly similar to (97.1) loc_os08g01680 12008.m04316 protein chromatin assembly factor 1 subunit B, putative, expressed no original description	Os08g0108200 protein n=1 Tax=Oryza sativa Japonica Group RepID=Q6ZD63_ORYSJ	putative FAS2 [Oryza sativa Japonica Group]							C:cytoplasmic membrane-bounded vesicle	Os08g0108200 [Oryza sativa Japonica Group]
hv_02654	1.90595	0.35209	-0.0839656	-0.170034	0.0622819	1.67047e-07	27_3_4	RNA.regulation of transcription.ARF, Auxin Response Factor family	weakly similar to ( 169) AT5G20730 | Symbols: NPH4, MSG1, IAA21, ARF7, TIR5, BIP, IAA23, IAA25 | NPH4 (NON-PHOTOTROPHIC HYPOCOTYL); DNA binding / transcription activator/ transcription factor/ transcription regulator | chr5:7016704-7021504 REVERSEmoderately similar to ( 252) loc_os08g40900 12008.m08069 protein auxin response factor 19, putative, expressed no original description	Auxin response factor 21 n=4 Tax=Oryza sativa RepID=ARFU_ORYSJ	auxin response factor 7b [Oryza sativa Japonica Group]	NPH4, MSG1, IAA21, ARF7, TIR5, BIP | Transcriptional factor B3 family protein / auxin-responsive factor AUX/IAA-related | chr5:7016704-7021504 REVERSE LENGTH=1164	Auxin response factor 21 OS=Oryza sativa subsp. japonica GN=ARF21 PE=2 SV=2					F:DNA binding; F:protein dimerization activity; P:auxin mediated signaling pathway; C:nucleus; P:regulation of transcription, DNA-dependent	arfu_orysj ame: full=auxin response factor 21 ame: full= 7b
hv_02656	1.47723	0.235062	-0.121989	-0.372662	-0.142242	0.000433794	27_3_4	RNA.regulation of transcription.ARF, Auxin Response Factor family	weakly similar to ( 136) AT5G20730 | Symbols: NPH4, MSG1, IAA21, ARF7, TIR5, BIP, IAA23, IAA25 | NPH4 (NON-PHOTOTROPHIC HYPOCOTYL); DNA binding / transcription activator/ transcription factor/ transcription regulator | chr5:7016704-7021504 REVERSEweakly similar to ( 157) loc_os08g40900 12008.m08069 protein auxin response factor 19, putative, expressed no original description	Auxin response factor 21 n=4 Tax=Oryza sativa RepID=ARFU_ORYSJ	auxin response factor 7b [Oryza sativa Japonica Group]	NPH4, MSG1, IAA21, ARF7, TIR5, BIP, IAA23, IAA25 | Transcriptional factor B3 family protein / auxin-responsive factor AUX/IAA-related | chr5:7016704-7021504 REVERSE LENGTH=1150	Auxin response factor 21 OS=Oryza sativa subsp. japonica GN=ARF21 PE=2 SV=2					F:DNA binding; F:protein dimerization activity; P:auxin mediated signaling pathway; C:nucleus; P:regulation of transcription, DNA-dependent	arfu_orysj ame: full=auxin response factor 21 ame: full= 7b
hv_02659	-3.35823	-3.39688	0.129148	2.36486	2.92771	1.10064e-08	20_1_1	stress.biotic.respiratory burst	very weakly similar to (93.6) loc_os08g35210 12008.m07510 protein ferric reductase like transmembrane component family protein, expressed no original description	Putative respiratory burst oxidase protein E n=1 Tax=Oryza sativa Japonica Group RepID=Q6ZAG4_ORYSJ	putative respiratory burst oxidase protein E [Oryza sativa Japonica Group]						EC:1.6.3.0; EC:1.11.1.7	F:oxidoreductase activity, acting on NADH or NADPH, with oxygen as acceptor; F:electron carrier activity; F:iron ion binding; P:oxidation reduction; F:calcium ion binding; F:peroxidase activity; C:integral to membrane; F:FAD binding; C:mitochondrion	respiratory burst oxidase protein e
hv_02662	-0.878785	-0.315383	-0.109469	0.185949	0.988782	0.00071541	27_3_69	RNA.regulation of transcription.SET-domain transcriptional regulator family	weakly similar to ( 132) loc_os08g33650 12008.m080168 protein expressed protein no original description	Os08g0433300 protein n=2 Tax=Oryza sativa RepID=Q6ZA95_ORYSJ	SET-domain transcriptional regulator-like protein [Oryza sativa Japonica Group]							C:plastid	hypothetical protein OsI_29337 [Oryza sativa Indica Group]
hv_02663	6.80009	2.98399	-0.439816	-0.718632	0.158064	5.98181e-06	8_3	TCA / org transformation.carbonic anhydrases	weakly similar to ( 192) AT4G20990 | Symbols: ATACA4, ACA4 | ACA4 (ALPHA CARBONIC ANHYDRASE 4); carbonate dehydratase/ zinc ion binding | chr4:11219772-11221126 FORWARDmoderately similar to ( 213) loc_os08g36630 12008.m07651 protein carbonic anhydrase precursor, putative, expressed no original description	Putative uncharacterized protein n=2 Tax=Oryza sativa RepID=A3BZH9_ORYSJ	putative dioscorin class A precursor [Oryza sativa Japonica Group]	ATACA4, ACA4 | alpha carbonic anhydrase 4 | chr4:11219772-11221126 FORWARD LENGTH=267	Bifunctional monodehydroascorbate reductase and carbonic anhydrase nectarin-3 OS=Nicotiana langsdorffii x Nicotiana sanderae GN=NEC3 PE=1 SV=1					C:cytoplasmic membrane-bounded vesicle; C:mitochondrion	dioscorin class a precursor
hv_02664	-0.974851	0.772887	-3.05062	-0.0323127	0.289407	1.41595e-06	8_3	TCA / org transformation.carbonic anhydrases	weakly similar to ( 179) AT1G08080 | Symbols: ATACA7, ACA7 | ACA7 (ALPHA CARBONIC ANHYDRASE 7); carbonate dehydratase/ zinc ion binding | chr1:2517022-2518546 REVERSEmoderately similar to ( 273) loc_os08g36630 12008.m07651 protein carbonic anhydrase precursor, putative, expressed no original description	Putative dioscorin class A n=2 Tax=Oryza sativa RepID=Q6Z9S4_ORYSJ	putative dioscorin class A precursor [Oryza sativa Japonica Group]	ATACA7, ACA7 | alpha carbonic anhydrase 7 | chr1:2517022-2518546 REVERSE LENGTH=275	Bifunctional monodehydroascorbate reductase and carbonic anhydrase nectarin-3 OS=Nicotiana langsdorffii x Nicotiana sanderae GN=NEC3 PE=1 SV=1				EC:4.2.1.1	C:cytoplasmic membrane-bounded vesicle; P:one-carbon metabolic process; F:zinc ion binding; F:carbonate dehydratase activity	dioscorin class a precursor
hv_02670	1.89971	0.671473	0.00751368	0.162737	-0.189116	0.00382336	26_10	misc.cytochrome P450	very weakly similar to (94.7) AT1G01190 | Symbols: CYP78A8 | CYP78A8; electron carrier/ heme binding / iron ion binding / monooxygenase/ oxygen binding | chr1:83045-84864 REVERSEvery weakly similar to (89.4) C78A3_SOYBN Cytochrome P450 78A3 (EC 1.14.-.-) - Glycine max (Soybean)very weakly similar to ( 100) loc_os08g43390 12008.m08313 protein cytochrome P450 78A3, putative, expressed no original d…	Cytochrome P450 CYP78A54 n=2 Tax=Zea mays RepID=B6SY23_MAIZE	putative cytochrome p450 (CYP78A9) [Oryza sativa Japonica Group]	CYP78A8 | cytochrome P450, family 78, subfamily A, polypeptide 8 | chr1:83045-84864 REVERSE LENGTH=535	Cytochrome P450 78A3 OS=Glycine max GN=CYP78A3 PE=2 SV=1					F:heme binding; P:oxidation reduction; F:monooxygenase activity; F:electron carrier activity	cytochrome p450 cyp78a54
hv_02672	1.68519	2.40785	0.310827	-1.01181	-1.03304	1.94247e-05	31_1	cell.organisation	weakly similar to ( 129) loc_os08g43400 12008.m080229 protein ATP binding protein, putative, expressed no original description	Os08g0547500 protein n=4 Tax=Oryza sativa RepID=Q6Z9D1_ORYSJ	putative kinesin heavy chain [Oryza sativa Japonica Group]							P:auxin biosynthetic process; P:microtubule-based movement; F:ATP binding; F:microtubule motor activity; C:microtubule	kinesin heavy chain
hv_02682	-2.71102	0.0890567	0.106149	0.425735	0.54258	0.000253896	35_1_19	not assigned.no ontology.C2 domain-containing protein	very weakly similar to (81.6) AT1G03370 | Symbols: | protein binding / zinc ion binding | chr1:827182-834996 FORWARDvery weakly similar to (96.7) loc_os06g19400 12006.m06601 protein C2 domain containing protein, expressed no original description	C2 domain/GRAM domain-containing protein-like n=3 Tax=Oryza sativa RepID=Q6Z8U1_ORYSJ	C2 domain/GRAM domain-containing protein-like [Oryza sativa Japonica Group]	| C2 calcium/lipid-binding and GRAM domain containing protein | chr1:830968-834996 FORWARD LENGTH=1020							c2 domain gram domain-containing
hv_02688	0.777894	-0.351078	0.332944	-0.210227	-1.66309	0.00172002	29_5_11_4_2	protein.degradation.ubiquitin.E3.RING	weakly similar to ( 103) loc_os08g38600 12008.m07844 protein copine-6, putative, expressed no original description	Putative Zn-finger protein (Putative ring protein) (Putative vwa protein) (Fragment) n=1 Tax=Triticum aestivum RepID=Q70JP7_WHEAT	copine I-like [Oryza sativa Japonica Group]							C:cytoplasmic membrane-bounded vesicle; P:cytokinin metabolic process; C:plasma membrane; F:protein binding; F:zinc ion binding; P:auxin metabolic process	ring protein vwa protein zn-finger protein
hv_02694	2.69806	2.1009	0.073831	-0.770673	-0.680461	3.42505e-06	16_1_2_3	secondary metabolism.isoprenoids.mevalonate pathway.HMG-CoA reductase	moderately similar to ( 365) AT1G76490 | Symbols: HMG1, HMGR1 | HMG1 (HYDROXY METHYLGLUTARYL COA REDUCTASE 1); hydroxymethylglutaryl-CoA reductase | chr1:28695801-28698206 FORWARDmoderately similar to ( 425) HMDH3_ORYSA 3-hydroxy-3-methylglutaryl-coenzyme A reductase 3 (EC 1.1.1.34) (HMG-CoA reductase 3) - Oryza sativa (Rice)moderately similar to ( 425) loc_os08g40180 12008.m07998 protein 3-hydro…	Putative uncharacterized protein Sb07g027480 n=1 Tax=Sorghum bicolor RepID=C5YIP3_SORBI	3-hydroxy-3-methylglutaryl-coenzyme A reductase 3 [Oryza sativa Japonica Group]	HMG1, HMGR1, AtHMGR1 | hydroxy methylglutaryl CoA reductase 1 | chr1:28695801-28698206 FORWARD LENGTH=642	3-hydroxy-3-methylglutaryl-coenzyme A reductase 3 OS=Oryza sativa subsp. japonica GN=HMG3 PE=2 SV=2				EC:1.1.1.34	C:endoplasmic reticulum membrane; F:NADP or NADPH binding; P:isoprenoid biosynthetic process; P:oxidation reduction; C:integral to membrane; P:coenzyme A metabolic process; F:hydroxymethylglutaryl-CoA reductase (NADPH) activity; C:mitochondrion	hmdh3_orysj ame: full=3-hydroxy-3-methylglutaryl-coenzyme a reductase 3 short=hmg- reductase 3
hv_02706	-1.74892	-1.66041	-0.0255957	0.411396	0.770494	3.39692e-06	26_10	misc.cytochrome P450	weakly similar to ( 130) AT2G45550 | Symbols: CYP76C4 | CYP76C4; electron carrier/ heme binding / iron ion binding / monooxygenase/ oxygen binding | chr2:18773541-18775654 REVERSEweakly similar to ( 122) C71C3_MAIZE Cytochrome P450 71C3 (EC 1.14.-.-) (Benzoxazineless 5) - Zea mays (Maize)weakly similar to ( 184) loc_os08g39660 12008.m07947 protein cytochrome P450 76C4, putative, expressed no orig…	Cyt-P450 monooxygenase n=3 Tax=Oryza sativa RepID=Q6Z3R2_ORYSJ	Cyt-P450 monooxygenase [Oryza sativa Japonica Group]	CYP76C4 | cytochrome P450, family 76, subfamily C, polypeptide 4 | chr2:18773541-18775654 REVERSE LENGTH=511	Cytochrome P450 76C4 OS=Arabidopsis thaliana GN=CYP76C4 PE=2 SV=1					F:heme binding; P:electron transport chain; F:monooxygenase activity; F:electron carrier activity	hypothetical protein OsI_29811 [Oryza sativa Indica Group]
hv_02707	1.99642	1.64789	-0.00912094	-1.60055	-1.57447	4.58078e-07	35_2	not assigned.unknown	weakly similar to ( 141) AT4G35240 | Symbols: | unknown protein | chr4:16761479-16764324 REVERSEmoderately similar to ( 291) loc_os08g43730 12008.m08347 protein expressed protein no original description	Os08g0551200 protein n=2 Tax=Oryza sativa Japonica Group RepID=Q0J3V2_ORYSJ	putative bzip-related transcription factor [Oryza sativa Japonica Group]	| Protein of unknown function (DUF630 and DUF632) | chr4:16761334-16764324 REVERSE LENGTH=865							bzip-related transcription factor
hv_02712	0.822156	-0.00440661	0.111653	-0.294043	-0.938967	0.00011324	35_1	not assigned.no ontology	weakly similar to ( 166) AT4G35250 | Symbols: | vestitone reductase-related | chr4:16771401-16773269 REVERSEweakly similar to ( 167) loc_os08g44000 12008.m08374 protein expressed protein no original description	Predicted protein n=1 Tax=Populus trichocarpa RepID=B9H1Q6_POPTR	putative NADPH-dependent reductase [Oryza sativa Japonica Group]	| NAD(P)-binding Rossmann-fold superfamily protein | chr4:16771401-16773269 REVERSE LENGTH=395	Uncharacterized protein ycf39 OS=Porphyra yezoensis GN=ycf39 PE=3 SV=1					P:metabolic process; F:catalytic activity; F:binding; C:chloroplast	vestitone reductase-related
hv_02713	0.0336607	0.753612	-0.811351	-1.14071	0.564692	5.98152e-05	35_1	not assigned.no ontology	highly similar to ( 605) AT4G35250 | Symbols: | vestitone reductase-related | chr4:16771401-16773269 REVERSEhighly similar to ( 653) loc_os08g44000 12008.m08374 protein expressed protein no original description	Putative uncharacterized protein Sb07g024590 n=3 Tax=Andropogoneae RepID=C5YNB9_SORBI	putative NADPH-dependent reductase [Oryza sativa Japonica Group]	| NAD(P)-binding Rossmann-fold superfamily protein | chr4:16771401-16773269 REVERSE LENGTH=395	Uncharacterized protein ycf39 OS=Cyanophora paradoxa GN=ycf39 PE=3 SV=1					P:metabolic process; F:catalytic activity; F:binding; C:chloroplast	vestitone reductase-related
hv_02715	-1.93133	3.73317	2.49919	0.174936	-1.35261	5.0695e-07	10_6_3	cell wall.degradation.pectate lyases and polygalacturonases	moderately similar to ( 271) AT1G09910 | Symbols: | lyase | chr1:3220151-3224451 REVERSEmoderately similar to ( 363) loc_os08g44020 12008.m080048 protein lyase, putative, expressed no original description	Putative uncharacterized protein Sb07g024560 n=1 Tax=Sorghum bicolor RepID=C5YNB6_SORBI	putative MYST1 [Oryza sativa Japonica Group]	| Rhamnogalacturonate lyase family protein | chr1:3220151-3224451 REVERSE LENGTH=675						F:carbohydrate binding; P:carbohydrate metabolic process; F:lyase activity	hypothetical protein SORBIDRAFT_07g024560 [Sorghum bicolor]
hv_02717	0.380763	-2.91316	-1.47038	0.196011	0.637217	1.34605e-05	27_3_4	RNA.regulation of transcription.ARF, Auxin Response Factor family	moderately similar to ( 211) AT5G20730 | Symbols: NPH4, MSG1, IAA21, ARF7, TIR5, BIP, IAA23, IAA25 | NPH4 (NON-PHOTOTROPHIC HYPOCOTYL); DNA binding / transcription activator/ transcription factor/ transcription regulator | chr5:7016704-7021504 REVERSEhighly similar to ( 534) loc_os02g04810 12002.m05829 protein auxin response factor 2, putative, expressed no original description	Putative uncharacterized protein n=1 Tax=Oryza sativa Indica Group RepID=B8AHF1_ORYSI	putative auxin response factor 7a [Oryza sativa Japonica Group]	NPH4, MSG1, IAA21, ARF7, TIR5, BIP | Transcriptional factor B3 family protein / auxin-responsive factor AUX/IAA-related | chr5:7016704-7021504 REVERSE LENGTH=1164	Auxin response factor 5 OS=Oryza sativa subsp. japonica GN=ARF5 PE=2 SV=2					F:DNA binding; F:protein dimerization activity; P:auxin mediated signaling pathway; C:nucleus; P:regulation of transcription, DNA-dependent	arfe_orysj ame: full=auxin response factor 5
hv_02721	-6.0582	-4.60247	-0.0501728	1.00354	0.651357	1.6295e-08	27_4	RNA.RNA binding	moderately similar to ( 272) AT3G04500 | Symbols: | RNA recognition motif (RRM)-containing protein | chr3:1212065-1213795 REVERSEmoderately similar to ( 329) loc_os08g45240 12008.m62038 protein expressed protein no original description	Os08g0567200 protein n=2 Tax=Oryza sativa RepID=Q6YPC4_ORYSJ	putative RNA recognition motif (RRM)-containing protein [Oryza sativa Japonica Group]	| RNA-binding (RRM/RBD/RNP motifs) family protein | chr3:1212065-1213795 REVERSE LENGTH=245	RNA-binding protein 42 OS=Rattus norvegicus GN=Rbm42 PE=1 SV=1					F:nucleic acid binding; F:nucleotide binding	Os08g0567200 [Oryza sativa Japonica Group]
hv_02726	-1.24926	-0.303319	-0.0535442	0.084115	0.408178	0.000294218	27_1_1	RNA.processing.splicing	weakly similar to ( 185) AT3G55200 | Symbols: | splicing factor, putative | chr3:20460533-20464361 FORWARDweakly similar to ( 169) loc_os02g04480 12002.m05797 protein splicing factor 3B subunit 3, putative, expressed no original description	Putative splicing factor 3b, subunit 3, 130kDa n=4 Tax=Poaceae RepID=Q6YXY3_ORYSJ	putative splicing factor 3b, subunit 3, 130kDa [Oryza sativa Japonica Group]	| Cleavage and polyadenylation specificity factor (CPSF) A subunit protein | chr3:20460533-20464361 FORWARD LENGTH=1214	Probable splicing factor 3B subunit 3 OS=Dictyostelium discoideum GN=sf3b3 PE=3 SV=1					F:nucleic acid binding; C:nucleus; C:chloroplast	spliceosomal protein
hv_02729	-0.0501018	-0.57001	-0.357884	1.88314	3.56306	3.00803e-05	27_3_54	RNA.regulation of transcription.Histone acetyltransferases	weakly similar to ( 114) loc_os02g04490 12002.m05798 protein HAC1, putative, expressed no original description	Probable histone acetyltransferase HAC-like 1 n=3 Tax=Oryza sativa RepID=HACL1_ORYSJ	putative HAC5 [Oryza sativa Japonica Group]		Probable histone acetyltransferase HAC-like 1 OS=Oryza sativa subsp. japonica GN=Os02g0137500 PE=3 SV=2					C:intracellular membrane-bounded organelle	hacl1_orysj ame: full=probable histone acetyltransferase hac-like 1
hv_02732	2.03772	1.93981	-0.517634	-0.440408	0.196787	1.399e-05	35_1	not assigned.no ontology	weakly similar to ( 111) AT5G10910 | Symbols: | mraW methylase family protein | chr5:3439588-3441517 FORWARDweakly similar to ( 169) loc_os02g04500 12002.m100093 protein S-adenosyl-methyltransferase mraW, putative, expressed no original description	Os02g0137600 protein n=3 Tax=Oryza sativa RepID=Q6YXY1_ORYSJ	putative methyltransferase [Oryza sativa Japonica Group]	| mraW methylase family protein | chr5:3439588-3441517 FORWARD LENGTH=434					EC:2.1.1.0	F:methyltransferase activity; C:mitochondrion	mraw methylase family protein
hv_02737	1.69925	0.502605	-0.0530254	-0.64273	-1.12588	1.62484e-07	35_2	not assigned.unknown	moderately similar to ( 223) AT2G23093 | Symbols: | FUNCTIONS IN: molecular_function unknown; INVOLVED IN: biological_process unknown; LOCATED IN: endomembrane system; CONTAINS InterPro DOMAIN/s: Protein of unknown function DUF791 (InterPro:IPR008509), Major facilitator superfamily, general substrate transporter (InterPro:IPR016196); BEST Arabidopsis thaliana protein match is: unknown protein (TA…	Putative uncharacterized protein n=2 Tax=Oryza sativa RepID=B9FYR6_ORYSJ	hypothetical protein [Oryza sativa Japonica Group]	| Major facilitator superfamily protein | chr2:9832193-9834416 FORWARD LENGTH=449						C:membrane	hypothetical protein OsI_27585 [Oryza sativa Indica Group]
hv_02739	-0.366369	1.23348	-0.852426	-0.658888	0.91165	0.00381377	35_2	not assigned.unknown	weakly similar to ( 122) AT1G64680 | Symbols: | unknown protein | chr1:24036071-24037062 FORWARDweakly similar to ( 144) loc_os08g02210 12008.m26558 protein expressed protein no original description	Putative uncharacterized protein Sb07g001450 n=1 Tax=Sorghum bicolor RepID=C5YM08_SORBI	unknown protein [Oryza sativa Japonica Group]	| unknown protein; BEST Arabidopsis thaliana protein match is: unknown protein (TAIR:AT1G03055.1); Has 146 Blast hits to 146 proteins in 26 species: Archae - 0; Bacteria - 6; Metazoa - 0; Fungi - 0; Plants - 125; Viruses - 0; Other Eukaryotes - 15 (source: NCBI BLink). | chr1:24036071-24037062 FORWARD LENGTH=250						F:molecular_function; P:biological_process	hypothetical protein SORBIDRAFT_07g001450 [Sorghum bicolor]
hv_02743	-1.08536	0.261095	-0.444024	0.30132	1.49626	0.00457484	35_1_5	not assigned.no ontology.pentatricopeptide (PPR) repeat-containing protein	weakly similar to ( 191) AT3G47530 | Symbols: | pentatricopeptide (PPR) repeat-containing protein | chr3:17517382-17519157 REVERSEmoderately similar to ( 342) loc_os08g33700 12008.m07360 protein selenium-binding protein-like, putative, expressed no original description	Os08g0434000 protein n=1 Tax=Oryza sativa Japonica Group RepID=Q6YWL6_ORYSJ	pentatricopeptide (PPR) repeat-containing protein-like [Oryza sativa Japonica Group]	| Pentatricopeptide repeat (PPR) superfamily protein | chr3:17517382-17519157 REVERSE LENGTH=591	Pentatricopeptide repeat-containing protein At3g47530 OS=Arabidopsis thaliana GN=PCMP-H76 PE=2 SV=1					F:molecular_function; P:biological_process; C:cellular_component	pentatricopeptide repeat-containing protein
hv_02749	5.04829	1.28274	-1.42589	-1.7412	-0.251799	1.26565e-05	10_2	cell wall.cellulose synthesis	weakly similar to ( 141) AT5G03760 | Symbols: ATCSLA09, CSLA09, ATCSLA9, CSLA9, RAT4 | ATCSLA09; mannan synthase/ transferase, transferring glycosyl groups | chr5:985910-990087 REVERSEmoderately similar to ( 276) loc_os08g33740 12008.m07364 protein CSLA11 - cellulose synthase-like family A, expressed no original description	Putative uncharacterized protein n=1 Tax=Oryza sativa Indica Group RepID=B8BB13_ORYSI	putative glycosyltransferase [Oryza sativa Japonica Group]	ATCSLA09, CSLA09, ATCSLA9, CSLA9, RAT4 | Nucleotide-diphospho-sugar transferases superfamily protein | chr5:985910-990087 REVERSE LENGTH=533	Probable mannan synthase 11 OS=Oryza sativa subsp. japonica GN=CSLA11 PE=2 SV=1					F:transferase activity, transferring glycosyl groups; C:membrane	cslab_orysj ame: full=probable mannan synthase 11 ame: full=cellulose synthase-like protein a11 ame: full= sla11
hv_02753	1.40588	0.825084	-0.000750542	-0.31962	-0.383901	3.48876e-06	29_2_1_2_2_6	protein.synthesis.ribosomal protein.eukaryotic.60S subunit.L6	weakly similar to ( 153) AT2G18400 | Symbols: | ribosomal protein L6 family protein | chr2:7989665-7989973 REVERSEweakly similar to ( 127) RM06_MARPO Mitochondrial 60S ribosomal protein L6 - Marchantia polymorpha (Liverwort)weakly similar to ( 182) loc_os03g51510 12003.m101478 protein mitochondrial 60S ribosomal protein L6, putative, expressed no original description	Mitochondrial 60S ribosomal protein L6, putative, expressed n=5 Tax=Poaceae RepID=Q6AU10_ORYSJ	putative ribosomal protein L6 [Oryza sativa Japonica Group]	| ribosomal protein L6 family protein | chr2:7989665-7989973 REVERSE LENGTH=102	60S ribosomal protein L6, mitochondrial OS=Marchantia polymorpha GN=RPL6 PE=3 SV=2				EC:3.6.5.3	C:ribosome; F:structural constituent of ribosome; P:translation; F:rRNA binding	mitochondrial 60s ribosomal protein l6
hv_02759	1.5213	0.92159	0.0268704	-0.396104	-0.366585	9.69524e-08	28_1	DNA.synthesis/chromatin structure	weakly similar to ( 167) loc_os08g02670 12008.m04410 protein nucleoside-triphosphatase/ nucleotide binding protein, putative, expressed no original description	Os08g0120200 protein n=2 Tax=Oryza sativa RepID=Q6YPF5_ORYSJ	putative DNA polymerase III like protein [Oryza sativa Japonica Group]							F:binding	hypothetical protein OsI_27632 [Oryza sativa Indica Group]
hv_02762	-1.6869	-1.41857	0.46279	4.09043	4.13808	1.83267e-06	29_2_1_2_2_22	protein.synthesis.ribosomal protein.eukaryotic.60S subunit.L22	very weakly similar to (88.2) AT5G27770 | Symbols: | 60S ribosomal protein L22 (RPL22C) | chr5:9836166-9837113 FORWARDvery weakly similar to (87.4) loc_os03g22340 12003.m07636 protein 60S ribosomal protein L22-2, putative, expressed no original description	Ribosomal protein L22e (Fragment) n=1 Tax=Sphaerius sp. APV-2005 RepID=Q4GXF2_9COLE	BRI1-KD interacting protein 108 [Oryza sativa Japonica Group]	| Ribosomal L22e protein family | chr5:9836166-9837113 FORWARD LENGTH=124	60S ribosomal protein L22 OS=Sus scrofa GN=RPL22 PE=2 SV=2					C:intracellular	ribosomal protein l22e
hv_02763	1.31111	0.598823	-0.0355247	-0.462009	-0.539385	0.00110414	29_2_1_2_2_22	protein.synthesis.ribosomal protein.eukaryotic.60S subunit.L22	weakly similar to ( 161) AT3G05560 | Symbols: | 60S ribosomal protein L22-2 (RPL22B) | chr3:1614641-1615204 FORWARDweakly similar to ( 181) loc_os03g22340 12003.m07636 protein 60S ribosomal protein L22-2, putative, expressed no original description	60S ribosomal protein L22-2, putative, expressed n=10 Tax=Poaceae RepID=Q762A6_ORYSJ	BRI1-KD interacting protein 108 [Oryza sativa Japonica Group]	| Ribosomal L22e protein family | chr3:1614641-1615204 FORWARD LENGTH=124	60S ribosomal protein L22-2 OS=Arabidopsis thaliana GN=RPL22B PE=2 SV=1				EC:3.6.5.3	C:ribosome; F:structural constituent of ribosome; P:translation	60s ribosomal protein l22-2
hv_02775	-1.97026	-0.791358	0.453767	0.859186	0.247635	0.00106249	10_1_5	cell wall.precursor synthesis.UXS	weakly similar to ( 110) AT3G62830 | Symbols: UXS2, ATUXS2 | AUD1; UDP-glucuronate decarboxylase/ catalytic/ dTDP-glucose 4,6-dehydratase | chr3:23232539-23235353 FORWARDweakly similar to ( 112) loc_os01g21320 12001.m42987 protein UDP-glucuronic acid decarboxylase 1, putative, expressed no original description	Os01g0315800 protein n=1 Tax=Oryza sativa Japonica Group RepID=Q75PK7_ORYSJ	UDP-glucuronic acid decarboxylase [Oryza sativa Japonica Group]	UXS2, ATUXS2 | NAD(P)-binding Rossmann-fold superfamily protein | chr3:23232539-23235353 FORWARD LENGTH=445	UDP-glucuronic acid decarboxylase 1 OS=Xenopus tropicalis GN=uxs1 PE=2 SV=1					P:cellular metabolic process; F:coenzyme binding; F:catalytic activity	udp-d-glucuronate decarboxylase
hv_02778	1.17742	0.104406	0.0788568	-0.2063	-0.798347	6.83127e-07	30_5	signalling.G-proteins	moderately similar to ( 439) AT1G30960 | Symbols: | GTP-binding protein (ERG) | chr1:11037755-11039977 REVERSEmoderately similar to ( 435) ERG_ANTMA GTP-binding protein ERG - Antirrhinum majus (Garden snapdragon)highly similar to ( 573) loc_os08g10649 12008.m05196 protein GTP-binding protein ERG, putative, expressed no original description	Putative GTP-binding protein ERG n=2 Tax=Oryza sativa RepID=Q6ZJ99_ORYSJ	putative GTP-binding protein ERG [Oryza sativa Japonica Group]	| GTP-binding family protein | chr1:11037755-11039977 REVERSE LENGTH=437	GTP-binding protein ERG OS=Arabidopsis thaliana GN=ERG PE=1 SV=2					F:RNA binding; C:mitochondrion; F:GTP binding	gtp-binding protein
hv_02802	-1.15811	-0.298267	-0.332845	0.420427	0.92088	0.0003164	35_2	not assigned.unknown	very weakly similar to (82.8) AT4G12070 | Symbols: | unknown protein | chr4:7231941-7234272 FORWARDweakly similar to ( 132) loc_os02g48640 12002.m09898 protein expressed protein no original description	Putative uncharacterized protein Sb04g029830 n=1 Tax=Sorghum bicolor RepID=C5XZV6_SORBI	hypothetical protein [Oryza sativa Japonica Group]	| unknown protein; INVOLVED IN: biological_process unknown; LOCATED IN: plasma membrane; EXPRESSED IN: 22 plant structures; EXPRESSED DURING: 13 growth stages; Has 30201 Blast hits to 17322 proteins in 780 species: Archae - 12; Bacteria - 1396; Metazoa - 17338; Fungi - 3422; Plants - 5037; Viruses - 0; Other Eukaryotes - 2996 (source: NCBI BLink). | chr4:7231941-7234272 FORWARD LENGTH=483							hypothetical protein SORBIDRAFT_04g029830 [Sorghum bicolor]
hv_02803	1.17272	1.98883	-0.280178	-0.653102	-1.90928	0.000288262	29_2_1_2_2_31	protein.synthesis.ribosomal protein.eukaryotic.60S subunit.L31	weakly similar to ( 104) AT4G26230 | Symbols: | 60S ribosomal protein L31 (RPL31B) | chr4:13286026-13286553 FORWARDweakly similar to ( 109) RL31_PANGI 60S ribosomal protein L31 - Panax ginseng (Korean ginseng)weakly similar to ( 111) loc_os02g48660 12002.m09900 protein 60S ribosomal protein L31, putative, expressed no original description	Predicted protein n=2 Tax=Nectriaceae RepID=C7YWE0_NECH7	putative 60S ribosomal protein L31 [Oryza sativa Japonica Group]	| Ribosomal protein L31e family protein | chr4:13286026-13286553 FORWARD LENGTH=119	60S ribosomal protein L31 OS=Cyanophora paradoxa GN=RPL31 PE=3 SV=1				EC:3.6.5.3	C:ribosome; F:structural constituent of ribosome; P:translation	60s ribosomal protein l31
hv_02816	2.1541	0.546133	-0.137527	-0.583988	-1.87181	0.000770636	27_2	RNA.transcription	weakly similar to ( 198) AT1G60620 | Symbols: ATRPAC43 | ATRPAC43; DNA binding / DNA-directed RNA polymerase/ protein dimerization | chr1:22331225-22333370 FORWARDmoderately similar to ( 265) loc_os03g18410 12003.m35173 protein DNA-directed RNA polymerase I 40 kDa polypeptide, putative, expressed no original description	Putative uncharacterized protein Sb04g006420 n=2 Tax=Andropogoneae RepID=C5XXF5_SORBI	putative RNA polymerase subunit [Oryza sativa Japonica Group]	ATRPAC43, RPAC43 | RNA polymerase I subunit 43 | chr1:22331225-22333370 FORWARD LENGTH=385	DNA-directed RNA polymerases I and III subunit rpac1 OS=Dictyostelium discoideum GN=polr1c PE=3 SV=1				EC:2.7.7.6	P:transcription; F:protein dimerization activity; F:DNA-directed RNA polymerase activity; F:DNA binding	rna polymerase rpb3 rpb11 dimerisation domain containing expressed
hv_02818	1.10834	2.84451	0.232633	-0.103643	-0.202007	0.000969767	35_1	not assigned.no ontology	moderately similar to ( 218) AT5G55950 | Symbols: | transporter-related | chr5:22658411-22660253 REVERSEweakly similar to ( 161) loc_os02g49260 12002.m09960 protein expressed protein no original description	Putative uncharacterized protein Sb04g029470 n=1 Tax=Sorghum bicolor RepID=C5XZS3_SORBI	glucose-6-phosphate/phosphate-tranlocator-like [Oryza sativa Japonica Group]	| Nucleotide/sugar transporter family protein | chr5:22658411-22660253 REVERSE LENGTH=398						C:membrane	glucose-6-phosphate phosphate-tranlocator-like
[truncated: 6,872 more rows]
